# Supplementary material for: Diethyl 2-(2-nitro­benzyl­idene)malonate
Source: Acta Crystallogr Sect E Struct Rep Online. 2009 Aug 22;65(Pt 9):o2209. doi: 10.1107/S1600536809032668 (PMC2969968; doi:10.1107/S1600536809032668)
Supplement: Supplementary file 2 [file e-65-o2209-Isup2.hkl]

#
# h,k,l, Fc-squared, Fo-squared, sigma(Fo-squared) and status flag
#
data_I
_shelx_title ' ASPST in P-1'
_shelx_refln_list_code          4
_shelx_F_calc_maximum       89.33
_exptl_crystal_F_000       308.00
_reflns_d_resolution_high  0.7056
 
loop_
 _symmetry_equiv_pos_as_xyz
 'x, y, z'
 '-x, -y, -z'
 
_cell_length_a     7.8410
_cell_length_b     8.5571
_cell_length_c    12.3533
_cell_angle_alpha  80.866
_cell_angle_beta   75.037
_cell_angle_gamma  64.402
 
_shelx_F_squared_multiplier     1.000
 
loop_
 _refln_index_h
 _refln_index_k
 _refln_index_l
 _refln_F_squared_calc
 _refln_F_squared_meas
 _refln_F_squared_sigma
 _refln_observed_status
   1   0   0     1625.50     1632.20     11.10 o
   2   0   0      855.69      854.15      6.26 o
   3   0   0      738.23      811.68      6.24 o
   4   0   0       42.40       63.90      0.62 o
   5   0   0       18.74       19.82      0.46 o
   6   0   0       20.71       22.17      0.65 o
   7   0   0       23.73       19.34      0.66 o
   8   0   0       17.26       16.42      0.78 o
   9   0   0        0.28        1.41      0.70 o
  -9   1   0        0.60        1.43      0.89 o
  -8   1   0        0.10        0.26      0.41 o
  -7   1   0        0.00        0.16      0.33 o
  -6   1   0       10.65       12.22      0.43 o
  -5   1   0       58.52       61.36      0.88 o
  -4   1   0      117.93      115.15      1.20 o
  -3   1   0       12.66       11.93      0.37 o
  -2   1   0      724.63      693.19      5.15 o
  -1   1   0       43.56       49.15      0.48 o
   0   1   0      612.21      621.85      6.18 o
   1   1   0      559.61      615.84      4.90 o
   2   1   0      534.76      588.52      6.00 o
   3   1   0     2550.79     2647.68     21.26 o
   4   1   0      301.98      296.63      2.70 o
   5   1   0        1.35        1.08      0.17 o
   6   1   0       17.18       17.20      0.50 o
   7   1   0        0.36        0.35      0.30 o
   8   1   0        0.20        0.57      0.36 o
   9   1   0        0.08        0.14      0.48 o
  10   1   0       17.61       19.57      2.22 o
  -8   2   0        0.06        0.54      0.61 o
  -7   2   0       19.11       18.42      0.83 o
  -6   2   0       18.07       14.80      0.57 o
  -5   2   0        0.05        0.04      0.22 o
  -4   2   0       19.35       17.97      0.49 o
  -3   2   0      719.70      772.99      6.15 o
  -2   2   0       40.80       51.42      0.76 o
  -1   2   0     1685.23     1713.90     13.73 o
   0   2   0      645.40      694.31      5.84 o
   1   2   0     4015.75     4033.43     32.38 o
   2   2   0     5609.25     5989.09     45.33 o
   3   2   0      213.95      225.49      1.96 o
   4   2   0     1703.23     1870.37     20.32 o
   5   2   0        6.93        7.05      0.35 o
   6   2   0       13.27       12.05      0.48 o
   7   2   0       12.32       13.80      0.55 o
   8   2   0       13.58       10.36      0.54 o
   9   2   0        0.04        0.01      0.40 o
  10   2   0        0.05        0.34      0.70 o
  -8   3   0        0.99        0.56      0.60 o
  -7   3   0        1.24        1.16      0.43 o
  -6   3   0        5.04        5.79      0.49 o
  -5   3   0       10.60       10.74      0.52 o
  -4   3   0       21.12       20.39      0.57 o
  -3   3   0      318.74      332.84      2.98 o
  -2   3   0      144.70      153.26      1.55 o
  -1   3   0      772.87      766.72      6.12 o
   0   3   0      411.91      451.19      3.74 o
   1   3   0      415.38      385.06      5.03 o
   2   3   0     3340.67     3439.58     27.27 o
   3   3   0      157.64      166.79      1.57 o
   4   3   0      808.45      890.07      6.87 o
   5   3   0      253.57      258.88      2.97 o
   6   3   0       49.36       51.26      0.99 o
   7   3   0       12.32       14.11      0.53 o
   8   3   0        2.55        2.19      0.35 o
   9   3   0        3.40        3.70      0.48 o
  10   3   0        0.03        0.71      0.54 o
  -7   4   0        0.77        0.66      0.49 o
  -6   4   0        2.48        2.70      0.47 o
  -5   4   0        8.92        8.16      0.56 o
  -4   4   0       65.46       60.09      1.10 o
  -3   4   0        5.12        5.48      0.34 o
  -2   4   0        6.90        4.92      0.29 o
  -1   4   0       58.63       55.77      0.82 o
   0   4   0        5.86        4.35      0.28 o
   1   4   0        2.90        2.81      0.22 o
   2   4   0      123.40      111.92      1.32 o
   3   4   0      281.81      283.64      2.72 o
   4   4   0        1.25        0.52      0.19 o
   5   4   0       82.80       79.76      0.97 o
   6   4   0       41.14       39.88      0.76 o
   7   4   0        0.77        0.37      0.26 o
   8   4   0        1.29        0.39      0.29 o
   9   4   0        0.58        1.23      0.53 o
  10   4   0        2.79        2.79      0.58 o
  -6   5   0        8.76        7.64      0.79 o
  -5   5   0       11.40       11.01      0.68 o
  -4   5   0        9.32        8.23      0.61 o
  -3   5   0        6.91        8.01      0.51 o
  -2   5   0       40.85       47.18      0.82 o
  -1   5   0       97.53       92.87      1.20 o
   0   5   0       66.29       68.86      1.13 o
   1   5   0      444.96      452.44      4.15 o
   2   5   0      504.97      505.66      4.53 o
   3   5   0      386.07      400.54      3.42 o
   4   5   0       68.77       78.93      1.02 o
   5   5   0       23.68       26.84      0.52 o
   6   5   0      210.28      215.21      2.49 o
   7   5   0        1.21        1.56      0.50 o
   8   5   0       20.07       20.23      1.22 o
   9   5   0       14.40       14.37      0.72 o
  10   5   0        0.58        0.64      0.61 o
  -6   6   0        0.01        0.56      0.75 o
  -5   6   0        8.75       11.07      0.92 o
  -4   6   0       25.18       24.74      1.07 o
  -3   6   0       52.91       54.26      1.36 o
  -2   6   0       24.43       21.36      0.68 o
  -1   6   0       23.13       22.96      0.68 o
   0   6   0       23.31       22.20      0.66 o
   1   6   0      120.62      141.89      1.74 o
   2   6   0      169.78      167.96      1.94 o
   3   6   0        9.86       10.81      0.43 o
   4   6   0       42.00       40.78      0.76 o
   5   6   0      207.26      201.59      2.00 o
   6   6   0      357.98      365.88      4.54 o
   7   6   0       96.10       98.15      1.65 o
   8   6   0       10.20        9.11      0.66 o
   9   6   0        5.06        5.01      0.55 o
  10   6   0        2.54        4.61      1.39 o
  -5   7   0        1.54        1.30      1.57 o
  -4   7   0       23.49       19.69      1.18 o
  -3   7   0       28.03       26.71      1.39 o
  -2   7   0       33.10       34.53      1.62 o
  -1   7   0        7.10        6.13      0.74 o
   0   7   0        4.48        1.95      0.77 o
   1   7   0       72.79       69.36      1.41 o
   2   7   0       15.37       16.92      0.69 o
   3   7   0        7.76        8.02      0.47 o
   4   7   0        2.95        3.52      0.39 o
   5   7   0        7.79        8.80      0.44 o
   6   7   0       96.69      100.07      1.54 o
   7   7   0       50.63       54.87      1.26 o
   8   7   0       24.81       24.75      1.32 o
   9   7   0        0.51        1.38      0.92 o
  10   7   0        0.74        0.48      0.75 o
  -4   8   0        2.69        2.93      1.19 o
  -3   8   0        0.56        0.85      0.84 o
  -2   8   0       55.06       58.05      2.29 o
  -1   8   0       45.36       45.20      4.49 o
   0   8   0        0.51        0.66      0.74 o
   1   8   0       16.32       15.39      1.49 o
   2   8   0       83.23       84.03      2.23 o
   3   8   0       46.11       39.36      1.57 o
   4   8   0       91.80       92.35      1.91 o
   5   8   0       37.92       39.59      1.34 o
   6   8   0       26.55       26.55      0.89 o
   7   8   0      110.96      113.11      2.17 o
   8   8   0       43.42       38.38      2.35 o
   9   8   0        1.51        2.40      1.72 o
  10   8   0       14.53       17.67      1.59 o
  -3   9   0        1.95        0.92      1.19 o
  -2   9   0        0.01        0.02      0.85 o
  -1   9   0        0.74        1.25      0.80 o
   0   9   0       89.35       85.65      3.43 o
   1   9   0       37.30       37.12      2.20 o
   2   9   0        6.53        8.14      1.25 o
   3   9   0       21.80       22.34      1.72 o
   4   9   0        8.46        7.19      0.78 o
   5   9   0        7.02        7.71      0.70 o
   6   9   0        3.63        4.73      0.68 o
   7   9   0       21.57       20.15      1.15 o
   8   9   0        6.32        8.30      0.95 o
   9   9   0        0.34       -0.21      1.37 o
  -1  10   0        0.00       -0.84      0.84 o
   0  10   0       10.67       12.44      1.65 o
   1  10   0        0.03        0.45      0.81 o
   2  10   0       31.95       32.35      2.19 o
   3  10   0       12.85       18.31      1.70 o
   4  10   0       17.51       15.56      1.37 o
   5  10   0       28.93       29.61      1.88 o
   6  10   0        0.76        1.37      0.61 o
   7  10   0        2.92        2.66      0.63 o
   8  10   0        7.61        7.13      0.90 o
   1  11   0        1.12        1.83      1.47 o
   2  11   0        1.35        0.74      1.10 o
   3  11   0        5.75        7.25      1.32 o
   4  11   0        0.67        0.92      1.44 o
   5  11   0        1.11        0.75      1.49 o
   6  11   0        0.03        0.95      0.72 o
   7  11   0        2.60        3.56      0.88 o
  -7 -11   1        7.76        9.53      1.20 o
  -6 -11   1        0.13        0.42      0.70 o
  -5 -11   1       16.99       20.02      2.95 o
  -4 -11   1        2.78        2.94      1.62 o
  -3 -11   1        0.57        1.15      1.18 o
  -2 -11   1        2.40        4.56      1.18 o
  -1 -11   1        2.35        3.10      1.33 o
  -8 -10   1       10.82       10.67      1.12 o
  -7 -10   1       19.24       16.36      1.29 o
  -6 -10   1        3.84        3.27      0.69 o
  -5 -10   1        0.14        0.75      0.68 o
  -4 -10   1        9.00       11.05      2.97 o
  -3 -10   1        4.99        4.25      1.11 o
  -2 -10   1       19.74       17.08      1.76 o
  -1 -10   1       12.35       11.37      2.64 o
   0 -10   1        4.49        3.11      0.91 o
   1 -10   1        1.40        2.71      0.99 o
  -9  -9   1        1.04        0.89      0.67 o
  -8  -9   1       23.39       26.51      1.45 o
  -7  -9   1       14.20       14.29      0.89 o
  -6  -9   1        0.00       -0.54      0.54 o
  -5  -9   1       31.61       27.60      1.33 o
  -4  -9   1       21.04       18.47      1.16 o
  -3  -9   1       63.75       62.62      2.43 o
  -2  -9   1        7.91        7.29      3.29 o
  -1  -9   1        0.02       -0.63      1.89 o
   0  -9   1        7.39        7.08      2.29 o
   1  -9   1        2.49        3.13      1.99 o
   2  -9   1        0.10        1.47      0.88 o
   3  -9   1       15.07       15.84      1.87 o
  -9  -8   1        4.83        3.30      0.89 o
  -8  -8   1        1.15        1.65      0.65 o
  -7  -8   1        3.85        3.04      0.67 o
  -6  -8   1       34.98       35.10      1.10 o
  -5  -8   1        8.13        8.72      0.67 o
  -4  -8   1       33.39       33.97      1.16 o
  -3  -8   1        1.86        1.28      0.45 o
  -2  -8   1        3.74        5.29      0.89 o
  -1  -8   1       29.41       25.18      1.83 o
   0  -8   1       25.93       23.65      1.78 o
   1  -8   1       42.38       43.92      2.52 o
   2  -8   1       35.36       38.30      1.90 o
   3  -8   1        0.00        0.69      0.86 o
   4  -8   1        0.41        0.91      1.06 o
 -10  -7   1        0.00       -0.30      0.74 o
  -9  -7   1        6.68        5.51      0.77 o
  -8  -7   1        4.25        4.77      0.62 o
  -7  -7   1       60.27       56.40      1.26 o
  -6  -7   1       55.18       53.74      1.10 o
  -5  -7   1        2.80        2.60      0.39 o
  -4  -7   1       20.98       20.89      0.72 o
  -3  -7   1      106.94      105.77      1.70 o
  -2  -7   1        8.50        8.39      0.90 o
  -1  -7   1        6.74        5.61      0.53 o
   0  -7   1      279.36      270.64      5.23 o
   1  -7   1        1.12        1.52      0.54 o
   2  -7   1        1.01        0.27      0.50 o
   3  -7   1        1.02        1.00      0.50 o
   4  -7   1        8.97        7.97      0.90 o
   5  -7   1        0.06       -0.71      0.71 o
 -10  -6   1        0.30       -0.63      0.63 o
  -9  -6   1        0.10        0.43      0.59 o
  -8  -6   1        2.54        2.17      0.42 o
  -7  -6   1        0.19        0.44      0.35 o
  -6  -6   1       24.15       25.74      0.71 o
  -5  -6   1        0.01        0.45      0.25 o
  -4  -6   1       16.42       15.16      0.52 o
  -3  -6   1       77.37       82.88      1.34 o
  -2  -6   1      158.45      152.56      1.99 o
  -1  -6   1       55.15       63.07      1.16 o
   0  -6   1       50.62       51.18      1.05 o
   1  -6   1      129.75      118.72      1.91 o
   2  -6   1       22.49       21.62      0.81 o
   3  -6   1        5.28        7.21      0.62 o
   4  -6   1       14.35       14.91      0.90 o
   5  -6   1        9.96        8.89      0.86 o
   6  -6   1        0.77        0.33      0.69 o
 -10  -5   1        0.37        0.81      0.69 o
  -9  -5   1        1.24        1.86      0.44 o
  -8  -5   1        0.21       -0.22      0.35 o
  -7  -5   1        0.27       -0.05      0.30 o
  -6  -5   1       24.43       26.01      0.61 o
  -5  -5   1       33.37       35.04      0.65 o
  -4  -5   1        3.97        5.71      0.32 o
  -3  -5   1      195.25      202.59      2.05 o
  -2  -5   1        0.26       -0.04      0.25 o
  -1  -5   1      239.64      226.23      2.36 o
   0  -5   1       19.95       21.95      0.64 o
   1  -5   1        2.00        1.36      0.22 o
   2  -5   1       50.60       47.08      0.84 o
   3  -5   1       18.52       17.58      0.63 o
   4  -5   1       37.64       35.29      0.94 o
   5  -5   1        1.26        1.52      0.43 o
   6  -5   1       11.11       10.47      0.86 o
   7  -5   1        5.59        4.44      0.75 o
 -10  -4   1        1.85        1.65      0.69 o
  -9  -4   1       11.08       12.07      0.82 o
  -8  -4   1        5.02        4.16      0.43 o
  -7  -4   1        6.87        8.47      0.45 o
  -6  -4   1        7.20        8.74      0.52 o
  -5  -4   1       69.78       76.05      0.87 o
  -4  -4   1      411.70      422.17      3.70 o
  -3  -4   1      143.27      158.08      1.60 o
  -2  -4   1      323.08      354.06      3.34 o
  -1  -4   1      902.40      979.30      8.70 o
   0  -4   1      254.88      276.88      2.69 o
   1  -4   1      540.67      591.57      4.90 o
   2  -4   1      132.65      118.84      1.43 o
   3  -4   1       21.50       15.75      0.48 o
   4  -4   1       56.27       51.70      1.00 o
   5  -4   1        7.31        8.49      0.58 o
   6  -4   1        0.64        1.07      0.46 o
   7  -4   1        6.92        6.60      0.67 o
 -10  -3   1        8.60       11.27      1.24 o
  -9  -3   1        0.10        0.35      0.36 o
  -8  -3   1        1.05        0.49      0.44 o
  -7  -3   1       40.05       32.34      0.86 o
  -6  -3   1        2.69        2.23      0.27 o
  -5  -3   1        7.45        6.42      0.27 o
  -4  -3   1      465.09      457.53      3.65 o
  -3  -3   1      553.05      597.89      4.97 o
  -2  -3   1       44.88       43.31      0.60 o
  -1  -3   1     1027.76     1064.95      8.69 o
   0  -3   1        4.31        4.37      0.38 o
   1  -3   1      245.32      279.87      2.46 o
   2  -3   1      562.30      614.51      4.79 o
   3  -3   1       23.90       18.08      0.46 o
   4  -3   1       22.74       25.29      0.59 o
   5  -3   1        9.12        9.44      0.45 o
   6  -3   1        0.37        0.36      0.32 o
   7  -3   1        5.82        5.01      0.68 o
   8  -3   1        6.54        6.10      0.82 o
 -10  -2   1        0.08       -0.03      0.72 o
  -9  -2   1        0.70        0.39      0.52 o
  -8  -2   1        0.43        0.00      0.32 o
  -7  -2   1        1.81        2.77      0.56 o
  -6  -2   1       48.42       42.89      0.70 o
  -5  -2   1       31.02       35.34      0.57 o
  -4  -2   1      431.72      483.36      3.49 o
  -3  -2   1     1291.60     1382.09     10.36 o
  -2  -2   1       66.17       57.92      0.66 o
  -1  -2   1      122.19      138.19      1.71 o
   0  -2   1     7979.81     7990.97     64.68 o
   1  -2   1       17.23        8.40      0.25 o
   2  -2   1       32.36       36.56      0.52 o
   3  -2   1      449.43      499.19      4.11 o
   4  -2   1        3.85        4.45      0.31 o
   5  -2   1       24.61       21.43      0.59 o
   6  -2   1       37.42       34.36      0.77 o
   7  -2   1        0.01       -0.36      0.36 o
   8  -2   1        2.74        3.96      0.66 o
  -9  -1   1        0.19        0.84      0.49 o
  -8  -1   1        4.74        5.77      0.63 o
  -7  -1   1       81.75       74.62      2.11 o
  -6  -1   1       17.88       13.88      0.51 o
  -5  -1   1      176.20      182.83      1.82 o
  -4  -1   1       18.31       17.02      0.30 o
  -3  -1   1      104.52      111.28      0.98 o
  -2  -1   1      798.61      775.51      5.37 o
  -1  -1   1     5607.46     5630.20     43.08 o
   0  -1   1     1768.19     1797.05     14.64 o
   1  -1   1      191.22      207.32      1.52 o
   2  -1   1       70.29       70.30      0.67 o
   3  -1   1     2085.31     2268.39     16.32 o
   4  -1   1       19.98       19.15      0.42 o
   5  -1   1       52.72       55.36      0.80 o
   6  -1   1       23.93       19.22      0.65 o
   7  -1   1       79.06       71.47      1.41 o
   8  -1   1        0.00        0.45      0.40 o
   9  -1   1        0.21        1.42      0.77 o
  -9   0   1        0.94        1.34      1.10 o
  -8   0   1        9.83       10.31      0.66 o
  -7   0   1        2.29        3.60      0.41 o
  -6   0   1        4.97        3.88      0.38 o
  -5   0   1        0.76        1.07      0.19 o
  -4   0   1       14.31       17.49      0.33 o
  -3   0   1      506.04      545.54      3.89 o
  -2   0   1     2415.56     2395.65     16.56 o
  -1   0   1       22.78       24.93      0.29 o
   0   0   1      280.07       -0.02      0.02 o
   1   0   1       95.36      100.17      1.05 o
   2   0   1     1858.98     1939.40     17.20 o
   3   0   1      368.20      413.04      3.69 o
   4   0   1      558.01      594.63      5.67 o
   5   0   1      110.20      113.11      1.31 o
   6   0   1      136.31      132.11      1.82 o
   7   0   1       35.76       31.97      0.94 o
   8   0   1        2.35        2.04      0.43 o
   9   0   1        0.14        0.09      0.63 o
  -9   1   1        2.82        5.28      1.11 o
  -8   1   1        1.42        2.06      0.56 o
  -7   1   1        2.70        2.87      0.47 o
  -6   1   1        2.85        2.04      0.29 o
  -5   1   1       40.45       37.17      0.70 o
  -4   1   1       36.92       37.14      0.60 o
  -3   1   1       52.36       51.87      0.77 o
  -2   1   1      101.81      104.32      0.94 o
  -1   1   1      470.55      453.63      3.63 o
   0   1   1      451.09      444.15      3.37 o
   1   1   1      149.54      204.59      1.88 o
   2   1   1     3922.90     4184.59     55.55 o
   3   1   1       86.35      107.32      1.59 o
   4   1   1       14.47       12.57      0.30 o
   5   1   1       16.33       15.85      0.48 o
   6   1   1       39.93       39.91      0.84 o
   7   1   1        2.56        3.66      0.37 o
   8   1   1       14.12       13.70      0.73 o
   9   1   1        3.17        2.14      0.72 o
  10   1   1       11.55       14.76      1.33 o
  -8   2   1        0.70        0.88      0.56 o
  -7   2   1        0.19        0.14      0.32 o
  -6   2   1       38.84       36.05      0.93 o
  -5   2   1        5.08        3.81      0.33 o
  -4   2   1        4.72        5.40      0.32 o
  -3   2   1        1.97        1.42      0.22 o
  -2   2   1      517.40      505.43      3.93 o
  -1   2   1      170.76      175.17      1.91 o
   0   2   1     6929.06     6929.27     53.23 o
   1   2   1        0.40       -0.11      0.11 o
   2   2   1     3200.21     3403.87     33.18 o
   3   2   1     1440.02     1565.85     15.61 o
   4   2   1      361.88      390.00      5.04 o
   5   2   1       46.54       41.21      0.65 o
   6   2   1       28.03       27.05      0.57 o
   7   2   1       46.49       38.93      0.81 o
   8   2   1       15.71       14.35      0.54 o
   9   2   1        1.64        1.34      0.69 o
  10   2   1        1.29        1.78      0.58 o
  -8   3   1        0.15        1.12      1.02 o
  -7   3   1        0.00        0.00      0.34 o
  -6   3   1        0.31        0.82      0.40 o
  -5   3   1        8.30        9.01      0.50 o
  -4   3   1       44.77       43.95      0.83 o
  -3   3   1      139.04      139.91      1.53 o
  -2   3   1       85.94       77.13      1.07 o
  -1   3   1      149.44      147.51      1.68 o
   0   3   1       62.06       57.21      0.74 o
   1   3   1     1044.64     1060.92      9.85 o
   2   3   1        9.43        6.05      0.21 o
   3   3   1       36.52       28.74      0.55 o
   4   3   1      326.05      358.96      4.00 o
   5   3   1       14.42       14.92      0.45 o
   6   3   1      106.19      105.32      2.12 o
   7   3   1        4.70        4.16      0.28 o
   8   3   1        0.50        0.15      0.32 o
   9   3   1        0.82        0.26      0.42 o
  10   3   1        0.77        1.35      0.69 o
  -7   4   1        0.78        0.23      0.48 o
  -6   4   1        0.33        0.64      0.45 o
  -5   4   1        0.82       -0.01      0.36 o
  -4   4   1        4.89        4.07      0.40 o
  -3   4   1       72.76       67.67      1.03 o
  -2   4   1        5.40        6.15      0.34 o
  -1   4   1       17.23       14.22      0.47 o
   0   4   1        3.09        3.42      0.24 o
   1   4   1        1.08        2.24      0.22 o
   2   4   1      616.04      642.37      5.21 o
   3   4   1      228.96      278.46      2.38 o
   4   4   1      506.59      514.10      4.12 o
   5   4   1      458.95      476.34      4.35 o
   6   4   1      267.76      277.47      4.10 o
   7   4   1        2.27        1.63      0.30 o
   8   4   1       53.32       43.24      1.63 o
   9   4   1        6.92        8.57      0.66 o
  10   4   1        0.07       -0.10      0.41 o
  -6   5   1        5.55        5.53      0.72 o
  -5   5   1       12.34       13.18      0.74 o
  -4   5   1       26.05       26.32      0.85 o
  -3   5   1        1.29        1.50      0.33 o
  -2   5   1       14.27       14.10      0.56 o
  -1   5   1       10.73        9.46      0.38 o
   0   5   1     1206.11     1213.42     10.84 o
   1   5   1       11.85       14.37      0.49 o
   2   5   1       52.16       50.35      0.87 o
   3   5   1       83.33       98.50      1.20 o
   4   5   1       17.14       14.44      0.40 o
   5   5   1      137.27      145.13      1.52 o
   6   5   1       52.16       56.93      0.95 o
   7   5   1       11.09       12.70      1.34 o
   8   5   1       31.02       26.04      0.86 o
   9   5   1        2.98        2.98      0.65 o
  10   5   1        0.69        2.11      0.51 o
  -6   6   1        2.14        2.98      0.79 o
  -5   6   1        2.80        3.13      0.76 o
  -4   6   1        0.98        1.39      0.52 o
  -3   6   1        1.43        2.02      0.39 o
  -2   6   1        0.49        0.11      0.28 o
  -1   6   1       98.43       97.76      1.40 o
   0   6   1       29.84       25.11      0.95 o
   1   6   1      114.26      110.74      1.49 o
   2   6   1       20.13       23.94      0.80 o
   3   6   1        2.36        2.65      0.27 o
   4   6   1       29.35       36.46      0.72 o
   5   6   1        3.95        3.22      0.31 o
   6   6   1       55.89       58.46      0.97 o
   7   6   1       81.55       80.58      1.70 o
   8   6   1       32.10       32.08      1.06 o
   9   6   1        6.14        5.84      0.51 o
  10   6   1       24.83       25.58      1.20 o
  -5   7   1        1.04        0.54      0.91 o
  -4   7   1       11.27        8.99      1.15 o
  -3   7   1       71.33       73.71      2.46 o
  -2   7   1       31.29       31.39      1.38 o
  -1   7   1       12.18       11.92      0.94 o
   0   7   1       15.21       13.22      0.72 o
   1   7   1       15.14       14.36      0.69 o
   2   7   1       11.58       13.35      0.61 o
   3   7   1       40.79       50.63      1.09 o
   4   7   1       18.10       15.93      0.58 o
   5   7   1        7.04        7.35      0.43 o
   6   7   1        0.00        0.17      0.31 o
   7   7   1        0.43        0.90      0.39 o
   8   7   1        1.72        2.60      0.68 o
   9   7   1        0.15        1.01      0.40 o
  10   7   1        2.14        2.19      0.78 o
  -4   8   1        8.83       10.95      1.59 o
  -3   8   1       55.22       60.49      3.03 o
  -2   8   1        0.95        1.50      1.38 o
  -1   8   1        0.05        0.59      1.16 o
   0   8   1        8.45       10.22      1.44 o
   1   8   1       48.35       52.63      2.43 o
   2   8   1        0.03        0.32      0.53 o
   3   8   1        0.63        0.36      0.45 o
   4   8   1        6.59        6.17      0.60 o
   5   8   1        1.40        2.55      0.44 o
   6   8   1       56.62       58.77      1.41 o
   7   8   1       25.56       24.59      0.86 o
   8   8   1        4.75        3.91      0.63 o
   9   8   1        6.94        7.20      0.84 o
  10   8   1        0.05       -0.46      0.70 o
  -3   9   1        5.68        3.79      1.99 o
  -2   9   1        2.01        0.96      0.89 o
  -1   9   1        0.56        0.57      0.89 o
   0   9   1        1.50        0.95      0.92 o
   1   9   1        7.10        6.37      1.20 o
   2   9   1        1.75        1.17      0.84 o
   3   9   1        0.62        0.82      0.66 o
   4   9   1       13.01       14.56      1.28 o
   5   9   1        5.01        3.62      0.60 o
   6   9   1       13.90       15.71      0.96 o
   7   9   1       14.14       15.59      1.27 o
   8   9   1        0.72        1.83      0.63 o
   9   9   1        0.03       -0.13      0.72 o
  -1  10   1        2.94        2.62      2.05 o
   0  10   1        0.75        1.27      0.91 o
   1  10   1        3.40        3.83      1.36 o
   2  10   1       12.59       12.71      1.74 o
   3  10   1        9.36        9.76      1.33 o
   4  10   1        6.52        6.61      1.12 o
   5  10   1        0.03        0.16      0.57 o
   6  10   1        0.10        0.14      0.63 o
   7  10   1        0.84        0.46      0.76 o
   8  10   1        0.04        0.52      0.40 o
   9  10   1        0.03        1.83      0.61 o
   1  11   1        2.31        2.57      1.07 o
   2  11   1        2.60        0.85      1.01 o
   3  11   1        2.18        1.93      0.93 o
   4  11   1        4.11        5.46      1.89 o
   5  11   1        0.02       -0.14      1.59 o
   6  11   1        0.06        0.33      0.66 o
   7  11   1        4.37        2.60      0.80 o
   8  11   1        0.16        0.81      0.62 o
  -6 -11   2        0.49       -0.04      1.50 o
  -5 -11   2        0.12       -0.98      1.38 o
  -4 -11   2        2.34        0.96      1.56 o
  -3 -11   2       19.82       21.15      5.61 o
  -2 -11   2        4.25        2.11      1.02 o
  -1 -11   2        5.44        3.03      0.98 o
  -8 -10   2        0.71        0.87      0.62 o
  -7 -10   2       17.59       18.84      1.32 o
  -6 -10   2       33.27       31.89      1.65 o
  -5 -10   2        3.26        3.71      0.95 o
  -4 -10   2        3.97        3.46      1.06 o
  -3 -10   2        1.09        3.11      1.04 o
  -2 -10   2        0.92       -0.34      1.51 o
  -1 -10   2        0.53       -0.02      0.79 o
   0 -10   2        9.78       11.94      1.38 o
   1 -10   2        3.25        1.63      0.90 o
  -9  -9   2        0.97        0.43      0.69 o
  -8  -9   2        0.05        0.21      0.37 o
  -7  -9   2       11.87        9.74      0.93 o
  -6  -9   2       15.25       14.97      1.21 o
  -5  -9   2        1.01        1.76      0.59 o
  -4  -9   2        0.51        1.18      0.50 o
  -3  -9   2        0.46        1.25      0.54 o
  -2  -9   2        1.04        1.21      0.83 o
  -1  -9   2        3.27        2.99      1.94 o
   0  -9   2        3.15        1.67      0.81 o
   1  -9   2        2.17        1.16      0.76 o
   2  -9   2       18.33       20.86      1.66 o
   3  -9   2       23.03       23.86      3.11 o
  -9  -8   2        1.77        0.58      0.78 o
  -8  -8   2        8.23        9.63      1.63 o
  -7  -8   2        7.64        8.73      0.68 o
  -6  -8   2       22.75       23.86      0.96 o
  -5  -8   2       24.54       24.37      0.87 o
  -4  -8   2       25.19       24.93      1.07 o
  -3  -8   2        3.18        1.40      0.53 o
  -2  -8   2       16.98       14.80      0.95 o
  -1  -8   2       97.72       96.13      2.86 o
   0  -8   2       35.57       34.26      2.10 o
   1  -8   2        7.48        4.99      0.94 o
   2  -8   2        3.64        3.56      1.15 o
   3  -8   2       11.39       13.76      1.57 o
   4  -8   2        0.39        1.21      1.07 o
 -10  -7   2        0.00        0.12      1.75 o
  -9  -7   2        0.15        0.76      1.31 o
  -8  -7   2        4.47        4.29      0.73 o
  -7  -7   2       14.32       12.64      0.56 o
  -6  -7   2        1.84        1.59      0.41 o
  -5  -7   2        0.63        0.21      0.31 o
  -4  -7   2        0.31        0.11      0.29 o
  -3  -7   2        9.90       13.10      0.84 o
  -2  -7   2       57.69       58.92      1.26 o
  -1  -7   2        6.05        3.78      0.49 o
   0  -7   2       12.10       10.21      0.81 o
   1  -7   2       11.18       10.61      0.93 o
   2  -7   2        1.74        0.85      0.72 o
   3  -7   2       11.28       13.41      0.91 o
   4  -7   2       21.21       25.42      1.31 o
   5  -7   2        5.01        7.17      1.06 o
 -10  -6   2        1.42        1.91      0.87 o
  -9  -6   2        0.72        1.20      0.54 o
  -8  -6   2        8.03        7.91      0.75 o
  -7  -6   2       17.95       20.41      0.88 o
  -6  -6   2       11.05       11.68      0.54 o
  -5  -6   2        2.63        2.82      0.31 o
  -4  -6   2      107.47      118.74      1.57 o
  -3  -6   2        2.73        3.18      0.31 o
  -2  -6   2       20.15       20.60      0.69 o
  -1  -6   2       34.54       39.36      0.91 o
   0  -6   2       38.33       34.98      0.89 o
   1  -6   2       84.63       74.06      1.34 o
   2  -6   2       40.24       38.79      1.05 o
   3  -6   2       38.07       32.48      1.24 o
   4  -6   2       13.72       14.56      0.89 o
   5  -6   2        4.62        4.82      0.74 o
   6  -6   2       10.57       12.44      1.02 o
 -10  -5   2        0.23        1.40      0.76 o
  -9  -5   2        4.72        5.89      0.71 o
  -8  -5   2        1.64        0.95      0.40 o
  -7  -5   2        3.99        2.94      0.54 o
  -6  -5   2       52.66       54.10      0.88 o
  -5  -5   2       12.09       10.83      0.41 o
  -4  -5   2       25.93       24.70      0.59 o
  -3  -5   2       54.86       53.55      0.84 o
  -2  -5   2       17.67       13.38      0.74 o
  -1  -5   2       96.06       97.09      1.28 o
   0  -5   2      221.50      226.40      2.57 o
   1  -5   2        3.51        2.57      0.31 o
   2  -5   2        1.28        2.07      0.30 o
   3  -5   2      166.92      153.69      1.98 o
   4  -5   2       14.98       12.87      0.62 o
   5  -5   2        0.10        0.27      0.43 o
   6  -5   2        0.94        0.45      0.52 o
   7  -5   2        7.00        8.44      1.16 o
 -10  -4   2        1.14        2.13      0.90 o
  -9  -4   2        0.65        0.80      0.68 o
  -8  -4   2       13.67       11.58      0.69 o
  -7  -4   2        3.48        2.68      0.39 o
  -6  -4   2       11.75       12.79      0.44 o
  -5  -4   2        1.84        3.50      0.24 o
  -4  -4   2      216.51      235.76      2.29 o
  -3  -4   2       62.63       72.45      0.94 o
  -2  -4   2        3.55        3.89      0.29 o
  -1  -4   2       70.80       74.71      1.07 o
   0  -4   2     1411.70     1491.20     15.09 o
   1  -4   2       47.30       68.78      1.12 o
   2  -4   2       46.17       53.15      0.82 o
   3  -4   2       32.26       41.08      0.87 o
   4  -4   2        0.07        0.07      0.26 o
   5  -4   2       38.15       37.51      1.01 o
   6  -4   2       25.90       25.81      0.90 o
   7  -4   2        6.28        6.27      0.82 o
 -10  -3   2       15.31       20.31      1.65 o
  -9  -3   2        9.43        6.78      0.73 o
  -8  -3   2        6.53        4.81      0.48 o
  -7  -3   2       10.09        9.40      0.57 o
  -6  -3   2        5.01        6.78      0.43 o
  -5  -3   2        1.06        0.61      0.14 o
  -4  -3   2      156.60      161.59      1.53 o
  -3  -3   2      269.71      276.27      2.52 o
  -2  -3   2       10.80       12.06      0.40 o
  -1  -3   2       82.68       93.27      1.09 o
   0  -3   2        0.19        0.32      0.16 o
   1  -3   2        4.12        3.92      0.20 o
   2  -3   2       59.58       53.20      0.73 o
   3  -3   2        0.50        1.38      0.24 o
   4  -3   2        0.11       -0.06      0.22 o
   5  -3   2       43.59       36.55      0.78 o
   6  -3   2       37.68       34.76      0.91 o
   7  -3   2        0.20       -0.19      0.59 o
   8  -3   2       13.63       15.63      1.07 o
 -10  -2   2        0.93        3.90      2.22 o
  -9  -2   2        6.30        7.13      0.95 o
  -8  -2   2        1.09       -0.05      0.35 o
  -7  -2   2       56.34       49.48      1.04 o
  -6  -2   2        4.84        4.62      0.37 o
  -5  -2   2       24.39       20.54      0.37 o
  -4  -2   2       31.83       36.77      0.52 o
  -3  -2   2      130.29      162.17      1.48 o
  -2  -2   2       59.53       55.98      0.69 o
  -1  -2   2       40.33       33.98      0.52 o
   0  -2   2     6757.07     7064.04     57.20 o
   1  -2   2      321.60      337.48      2.80 o
   2  -2   2      907.67      984.49      7.65 o
   3  -2   2       23.46       26.60      0.49 o
   4  -2   2      325.94      351.40      3.79 o
   5  -2   2       20.50       15.94      0.49 o
   6  -2   2       41.17       35.86      0.73 o
   7  -2   2       30.87       29.44      0.97 o
   8  -2   2        1.16        1.67      0.53 o
   9  -2   2        0.21       -0.56      1.38 o
  -9  -1   2        0.02        0.28      1.12 o
  -8  -1   2       14.99       12.60      0.96 o
  -7  -1   2       63.39       54.22      1.13 o
  -6  -1   2        1.92        0.92      0.29 o
  -5  -1   2        0.02       -0.03      0.15 o
  -4  -1   2      117.29      122.12      1.09 o
  -3  -1   2      314.35      303.37      2.39 o
  -2  -1   2      115.29      112.41      1.00 o
  -1  -1   2     1259.09     1263.48     14.10 o
   0  -1   2      320.75      308.88      2.52 o
   1  -1   2     1002.68     1064.12      7.78 o
   2  -1   2      149.47      154.22      1.32 o
   3  -1   2        8.82        9.34      0.26 o
   4  -1   2        2.09        2.89      0.29 o
   5  -1   2      138.65      143.15      1.81 o
   6  -1   2       47.54       41.15      1.34 o
   7  -1   2        2.95        2.68      0.38 o
   8  -1   2       11.17        8.29      0.84 o
   9  -1   2        4.05        4.44      0.94 o
  -9   0   2        1.30        2.13      0.90 o
  -8   0   2        0.48        1.07      0.46 o
  -7   0   2        8.06        7.19      0.51 o
  -6   0   2       20.97       18.52      0.49 o
  -5   0   2       37.74       36.14      0.74 o
  -4   0   2       31.65       27.61      0.48 o
  -3   0   2      331.32      352.27      2.77 o
  -2   0   2      229.89      244.20      1.87 o
  -1   0   2     3866.39     3790.77     27.20 o
   0   0   2      698.08      679.93      5.33 o
   1   0   2      299.72      288.20      2.21 o
   2   0   2      199.54      180.80      1.44 o
   3   0   2       88.93       89.91      0.99 o
   4   0   2       94.47      101.11      1.15 o
   5   0   2        0.14        0.53      0.33 o
   6   0   2        0.86       -0.30      0.30 o
   7   0   2       10.42       12.07      0.59 o
   8   0   2        5.47        5.19      0.50 o
   9   0   2        5.95        5.99      1.76 o
  -9   1   2        1.54        1.71      0.90 o
  -8   1   2        1.07        1.50      0.59 o
  -7   1   2       44.85       46.77      1.81 o
  -6   1   2       58.41       52.22      0.92 o
  -5   1   2        5.19        4.67      0.30 o
  -4   1   2        3.89        3.50      0.23 o
  -3   1   2      221.14      225.37      1.93 o
  -2   1   2      107.80      102.63      0.95 o
  -1   1   2      279.86      293.11      3.47 o
   0   1   2      164.86      177.61      1.47 o
   1   1   2     3475.12     3622.05     25.63 o
   2   1   2      987.35     1120.28     15.41 o
   3   1   2        3.80        4.01      0.39 o
   4   1   2        9.55        5.46      0.34 o
   5   1   2       62.51       55.95      0.84 o
   6   1   2      101.21       94.40      1.41 o
   7   1   2       98.50       92.41      1.48 o
   8   1   2        0.95        0.77      0.29 o
   9   1   2        3.65        3.67      0.92 o
  10   1   2        0.00        0.33      0.69 o
  -8   2   2       16.86       16.87      1.15 o
  -7   2   2        0.55        0.26      0.32 o
  -6   2   2       26.82       25.41      1.01 o
  -5   2   2        0.05        0.05      0.23 o
  -4   2   2      127.33      123.66      1.39 o
  -3   2   2        1.89        1.41      0.21 o
  -2   2   2      440.55      418.29      3.56 o
  -1   2   2       26.85       18.67      0.41 o
   0   2   2     1722.25     1736.47     13.56 o
   1   2   2       95.55       78.94      1.04 o
   2   2   2      156.37      187.79      2.14 o
   3   2   2      162.70      193.58      3.59 o
   4   2   2      692.44      731.70     12.49 o
   5   2   2        1.25        0.25      0.44 o
   6   2   2       43.79       39.26      2.13 o
   7   2   2        1.00        0.96      0.29 o
   8   2   2        3.32        3.90      0.54 o
   9   2   2        2.70        3.30      0.54 o
  10   2   2        2.05        3.47      0.70 o
  -8   3   2        3.78        5.30      0.88 o
  -7   3   2        0.01        0.17      0.38 o
  -6   3   2        0.07       -0.20      0.33 o
  -5   3   2        9.88       10.67      0.54 o
  -4   3   2       36.43       39.04      0.80 o
  -3   3   2       40.71       39.77      0.73 o
  -2   3   2      138.80      144.77      1.74 o
  -1   3   2        6.47       13.01      0.41 o
   0   3   2      211.08      182.33      1.66 o
   1   3   2      243.64      254.43      2.49 o
   2   3   2      198.06      189.13      1.66 o
   3   3   2      155.96      172.02      1.91 o
   4   3   2       31.46       40.72      0.58 o
   5   3   2       34.77       41.32      1.07 o
   6   3   2        2.31        2.77      0.94 o
   7   3   2       10.42        9.50      1.62 o
   8   3   2        1.66        1.51      0.56 o
   9   3   2        1.93        2.97      0.73 o
  10   3   2        2.29        2.32      0.49 o
  -7   4   2        5.02        6.63      0.74 o
  -6   4   2        6.40        6.86      0.74 o
  -5   4   2       18.01       18.42      0.92 o
  -4   4   2       99.31       93.30      1.46 o
  -3   4   2       11.65       13.22      0.51 o
  -2   4   2      179.19      173.26      1.86 o
  -1   4   2      134.78      140.96      1.79 o
   0   4   2       41.91       42.68      0.70 o
   1   4   2       35.79       35.21      0.80 o
   2   4   2     1131.29     1110.55      9.19 o
   3   4   2      118.41      108.70      1.12 o
   4   4   2       51.77       58.10      0.68 o
   5   4   2       78.84       94.93      1.37 o
   6   4   2       51.12       49.02      0.88 o
   7   4   2       86.81       78.14      2.36 o
   8   4   2       31.13       27.96      0.91 o
   9   4   2        0.37        0.03      0.31 o
  10   4   2       14.69       16.08      0.81 o
  -6   5   2        1.19        1.25      0.58 o
  -5   5   2        3.74        3.83      0.69 o
  -4   5   2       94.91       89.60      1.60 o
  -3   5   2      121.12      124.42      1.87 o
  -2   5   2      196.21      193.85      2.48 o
  -1   5   2      160.49      157.43      1.90 o
   0   5   2       63.09       69.79      1.17 o
   1   5   2        0.04       -0.23      0.23 o
   2   5   2       42.65       41.01      0.80 o
   3   5   2       37.72       34.61      0.68 o
   4   5   2       51.05       58.08      0.80 o
   5   5   2        0.18        0.06      0.15 o
   6   5   2      201.05      201.03      2.85 o
   7   5   2       97.22      106.61      2.76 o
   8   5   2        1.58        2.22      0.62 o
   9   5   2        1.57        1.94      0.41 o
  10   5   2        0.12        1.94      0.43 o
  -5   6   2        3.44        4.07      0.81 o
  -4   6   2        0.08       -0.17      0.50 o
  -3   6   2       29.48       27.99      1.34 o
  -2   6   2       11.71       13.83      0.70 o
  -1   6   2       14.41       14.65      0.69 o
   0   6   2        8.17        8.72      0.49 o
   1   6   2        4.95        4.33      0.36 o
   2   6   2       88.21       89.22      1.92 o
   3   6   2       19.55       24.83      0.63 o
   4   6   2      138.40      135.89      1.50 o
   5   6   2       43.62       43.90      0.75 o
   6   6   2       27.07       28.51      0.81 o
   7   6   2        2.27        2.96      0.51 o
   8   6   2        0.16        0.36      0.36 o
   9   6   2        1.95        1.35      0.46 o
  10   6   2        3.90        7.72      0.70 o
  -5   7   2        0.03        0.64      0.93 o
  -4   7   2       31.83       32.07      1.65 o
  -3   7   2       30.30       34.22      1.79 o
  -2   7   2       14.96       14.63      1.06 o
  -1   7   2       14.24       13.49      1.17 o
   0   7   2      524.06      508.69      6.72 o
   1   7   2      154.94      162.87      2.38 o
   2   7   2        8.17       10.01      0.65 o
   3   7   2      126.95      126.79      1.86 o
   4   7   2       61.85       61.28      1.08 o
   5   7   2       58.38       57.41      0.97 o
   6   7   2        7.98        7.99      0.46 o
   7   7   2       93.42       95.51      2.56 o
   8   7   2       19.86       16.24      1.05 o
   9   7   2        0.82        0.94      0.39 o
  10   7   2        5.30        6.69      0.78 o
  -4   8   2        0.24       -0.31      1.28 o
  -3   8   2        4.67        6.14      1.12 o
  -2   8   2        0.00        0.11      0.64 o
  -1   8   2        6.39        8.29      1.28 o
   0   8   2        0.14       -0.61      0.61 o
   1   8   2        8.01       10.83      1.47 o
   2   8   2       39.60       35.95      1.43 o
   3   8   2       44.19       46.00      2.06 o
   4   8   2       25.12       22.31      0.92 o
   5   8   2        4.10        4.72      0.55 o
   6   8   2        1.15        0.46      0.38 o
   7   8   2        1.98        2.42      0.36 o
   8   8   2        4.09        4.07      0.53 o
   9   8   2        0.08        1.24      0.57 o
  10   8   2       15.23       16.59      1.14 o
  -3   9   2        9.89        7.60      2.21 o
  -2   9   2       12.59       12.81      1.40 o
  -1   9   2        9.69        9.73      1.48 o
   0   9   2        0.02        0.68      0.86 o
   1   9   2        8.74        9.79      2.32 o
   2   9   2        0.00        0.15      0.75 o
   3   9   2        0.93        1.41      0.70 o
   4   9   2        0.00        0.14      0.48 o
   5   9   2        3.89        3.99      0.63 o
   6   9   2       10.35        9.63      0.79 o
   7   9   2        6.72        7.09      1.54 o
   8   9   2        2.47        2.24      0.63 o
   9   9   2        0.43        2.21      0.79 o
  10   9   2        0.87       -0.26      1.65 o
  -1  10   2       12.56       12.80      1.47 o
   0  10   2        1.62        2.37      1.07 o
   1  10   2        4.82        5.88      1.26 o
   2  10   2        9.68        8.44      1.40 o
   3  10   2        2.43        4.26      1.38 o
   4  10   2       26.81       23.49      2.55 o
   5  10   2        6.97        4.88      0.82 o
   6  10   2        1.22        0.60      0.71 o
   7  10   2        0.11        0.15      0.57 o
   8  10   2        2.71        2.88      0.90 o
   9  10   2        2.35        2.09      1.17 o
   1  11   2        1.55        1.41      0.99 o
   2  11   2        4.61        3.81      1.92 o
   3  11   2        1.94        0.95      0.89 o
   4  11   2        1.15        1.87      1.56 o
   5  11   2        5.31        4.12      1.79 o
   6  11   2        4.89        4.94      1.70 o
   7  11   2        0.99        0.76      0.66 o
   8  11   2        1.00        1.50      0.64 o
   4  12   2        1.25       -0.03      1.65 o
   5  12   2        0.62        0.33      1.70 o
  -6 -11   3        2.16       -0.95      1.53 o
  -5 -11   3        0.95        0.05      1.47 o
  -4 -11   3        0.56        3.07      1.80 o
  -3 -11   3        1.12        0.72      0.93 o
  -2 -11   3        0.77        0.61      1.08 o
  -1 -11   3        4.22        5.27      2.04 o
  -7 -10   3        8.16        8.06      1.01 o
  -6 -10   3       12.07       12.24      1.08 o
  -5 -10   3        2.77        4.20      0.88 o
  -4 -10   3       13.56       14.61      1.38 o
  -3 -10   3        0.56        0.15      0.67 o
  -2 -10   3        0.04        1.62      1.08 o
  -1 -10   3        2.77        1.86      0.91 o
   0 -10   3        1.11        0.76      1.07 o
   1 -10   3        8.80       11.33      1.34 o
  -8  -9   3        0.51       -0.08      0.60 o
  -7  -9   3       10.74       10.58      0.91 o
  -6  -9   3       16.42       15.94      1.73 o
  -5  -9   3        6.42        6.45      1.03 o
  -4  -9   3        1.01        0.79      0.58 o
  -3  -9   3       10.80        9.55      1.10 o
  -2  -9   3       14.71       15.23      1.33 o
  -1  -9   3       16.03       13.28      1.35 o
   0  -9   3       13.36       10.63      1.28 o
   1  -9   3        9.50       10.91      1.28 o
   2  -9   3       24.13       23.89      1.75 o
  -9  -8   3        1.20        0.49      0.65 o
  -8  -8   3        0.30        0.13      0.38 o
  -7  -8   3        0.25        0.12      0.50 o
  -6  -8   3        5.03        5.00      0.72 o
  -5  -8   3        0.91        0.60      0.52 o
  -4  -8   3       22.49       22.11      1.11 o
  -3  -8   3        4.27        4.46      0.83 o
  -2  -8   3        0.03        0.35      0.52 o
  -1  -8   3        0.84       -0.25      0.61 o
   0  -8   3        0.58       -0.15      0.57 o
   1  -8   3        5.07        7.91      1.12 o
   2  -8   3        3.50        5.00      0.99 o
   3  -8   3       17.19       19.93      1.91 o
   4  -8   3       15.68       17.46      1.86 o
  -9  -7   3        2.06        2.22      0.83 o
  -8  -7   3        8.56        7.69      0.93 o
  -7  -7   3        2.17        1.53      0.42 o
  -6  -7   3        5.56        6.35      0.63 o
  -5  -7   3        6.26        6.18      0.51 o
  -4  -7   3        7.75        8.97      0.54 o
  -3  -7   3        5.89        6.57      0.60 o
  -2  -7   3        2.05        2.48      0.59 o
  -1  -7   3      108.91       96.35      2.49 o
   0  -7   3      155.12      154.64      2.84 o
   1  -7   3       27.80       21.29      1.10 o
   2  -7   3        6.86        6.27      0.81 o
   3  -7   3       14.05       13.06      0.91 o
   4  -7   3        1.17        2.15      0.88 o
   5  -7   3        0.62        1.08      0.87 o
  -9  -6   3        0.01        0.96      0.76 o
  -8  -6   3        1.94        1.78      0.61 o
  -7  -6   3       14.35       14.88      0.67 o
  -6  -6   3        9.83        9.43      0.51 o
  -5  -6   3       44.36       44.17      0.89 o
  -4  -6   3       21.63       20.46      0.62 o
  -3  -6   3       19.08       17.97      0.57 o
  -2  -6   3       18.43       21.95      0.79 o
  -1  -6   3      393.41      409.36      4.54 o
   0  -6   3      241.86      232.05      2.78 o
   1  -6   3       32.80       26.64      0.83 o
   2  -6   3        1.25        0.11      0.36 o
   3  -6   3        6.27        5.97      0.59 o
   4  -6   3        0.81        1.22      0.51 o
   5  -6   3        0.74        0.96      0.57 o
   6  -6   3       31.92       39.59      2.11 o
 -10  -5   3        4.87        8.41      2.46 o
  -9  -5   3        3.81        2.67      1.54 o
  -8  -5   3        0.02       -0.05      0.41 o
  -7  -5   3        0.41        0.82      0.36 o
  -6  -5   3        1.60        2.49      0.31 o
  -5  -5   3        0.35        0.10      0.23 o
  -4  -5   3        3.28        3.05      0.31 o
  -3  -5   3        0.94        0.38      0.22 o
  -2  -5   3      122.14      111.53      1.42 o
  -1  -5   3        7.30        8.72      0.41 o
   0  -5   3       86.65       89.69      1.38 o
   1  -5   3        2.74        1.89      0.38 o
   2  -5   3        1.68        0.11      0.30 o
   3  -5   3        1.74        1.15      0.37 o
   4  -5   3       12.83       13.92      0.79 o
   5  -5   3       10.62       10.39      0.76 o
   6  -5   3        2.01        3.42      0.64 o
   7  -5   3        0.28        1.07      0.63 o
 -10  -4   3        2.61        3.62      2.20 o
  -9  -4   3        1.46        1.01      0.73 o
  -8  -4   3        0.10       -0.29      0.49 o
  -7  -4   3       10.88       10.58      0.60 o
  -6  -4   3        3.05        2.82      0.28 o
  -5  -4   3        8.72        8.39      0.35 o
  -4  -4   3      284.18      296.58      2.83 o
  -3  -4   3      525.00      528.52      4.63 o
  -2  -4   3       80.24       85.36      1.08 o
  -1  -4   3      666.24      693.57      5.92 o
   0  -4   3      486.71      509.78      4.87 o
   1  -4   3       17.39       20.38      0.54 o
   2  -4   3       23.29       25.90      0.59 o
   3  -4   3       75.00       69.88      1.08 o
   4  -4   3        8.73       14.59      0.60 o
   5  -4   3       49.07       47.88      1.13 o
   6  -4   3        0.00        0.11      0.37 o
   7  -4   3       35.83       34.54      1.18 o
  -9  -3   3        0.00        0.62      0.63 o
  -8  -3   3        0.66        0.37      0.38 o
  -7  -3   3       30.60       27.82      0.84 o
  -6  -3   3        0.15        0.09      0.19 o
  -5  -3   3        0.23        1.25      0.21 o
  -4  -3   3      121.63      113.63      1.23 o
  -3  -3   3       33.10       31.12      0.54 o
  -2  -3   3      202.46      197.72      2.04 o
  -1  -3   3      120.03      122.57      1.32 o
   0  -3   3        3.04        1.66      0.20 o
   1  -3   3       35.48       36.66      0.67 o
   2  -3   3      220.57      231.55      2.36 o
   3  -3   3      122.42      135.22      1.48 o
   4  -3   3       11.63       11.69      0.47 o
   5  -3   3       44.27       41.46      0.87 o
   6  -3   3       24.80       28.41      0.81 o
   7  -3   3        5.18        5.14      0.84 o
   8  -3   3        3.67        4.64      0.88 o
  -9  -2   3        9.54        6.65      1.52 o
  -8  -2   3       16.18       13.99      0.84 o
  -7  -2   3        8.57        6.47      0.49 o
  -6  -2   3       20.75       22.44      0.61 o
  -5  -2   3       67.05       67.29      0.86 o
  -4  -2   3        0.52        1.06      0.19 o
  -3  -2   3      102.33      120.63      1.16 o
  -2  -2   3        3.57        4.26      0.23 o
  -1  -2   3      183.32      198.47      2.02 o
   0  -2   3     3665.54     3869.44     29.42 o
   1  -2   3     1182.59     1215.64     10.52 o
   2  -2   3      505.94      473.41      3.88 o
   3  -2   3      314.44      365.11      3.28 o
   4  -2   3        1.39        1.77      0.24 o
   5  -2   3        0.25        0.80      0.25 o
   6  -2   3        1.89        1.69      0.28 o
   7  -2   3        0.33       -0.11      0.37 o
   8  -2   3        1.13        0.52      0.46 o
   9  -2   3       31.61       28.33      1.89 o
  -9  -1   3        6.09        7.59      1.22 o
  -8  -1   3        5.80        6.36      0.65 o
  -7  -1   3        1.89        1.85      0.39 o
  -6  -1   3       11.02        8.46      0.37 o
  -5  -1   3        7.42        7.33      0.30 o
  -4  -1   3       27.64       26.11      0.48 o
  -3  -1   3        6.61        6.95      0.26 o
  -2  -1   3        9.49        7.37      0.22 o
  -1  -1   3      556.74      557.45      4.94 o
   0  -1   3      247.41      260.80      2.10 o
   1  -1   3        6.34        7.60      0.26 o
   2  -1   3      309.36      346.47      2.85 o
   3  -1   3       24.58       24.25      0.45 o
   4  -1   3       10.18       11.52      0.33 o
   5  -1   3       98.36       85.88      1.18 o
   6  -1   3       18.47       19.25      0.60 o
   7  -1   3       15.75       18.16      1.01 o
   8  -1   3        0.03       -0.04      0.55 o
   9  -1   3        4.93        3.67      0.95 o
  -9   0   3        4.61        3.82      1.06 o
  -8   0   3        2.35        2.71      0.68 o
  -7   0   3       92.46       88.86      1.96 o
  -6   0   3       25.06       23.36      0.61 o
  -5   0   3        5.39        5.95      0.42 o
  -4   0   3        7.51        7.73      0.30 o
  -3   0   3        4.31        3.53      0.25 o
  -2   0   3       23.08       23.55      0.39 o
  -1   0   3       41.01       38.75      0.48 o
   0   0   3     2698.35     2698.11     20.78 o
   1   0   3      408.71      453.39      3.65 o
   2   0   3       22.45       22.42      0.37 o
   3   0   3      158.01      149.59      1.42 o
   4   0   3       60.70       70.92      0.84 o
   5   0   3       37.72       39.15      0.68 o
   6   0   3      408.79      390.59      4.79 o
   7   0   3       15.34       13.45      0.60 o
   8   0   3        0.21        0.73      0.32 o
   9   0   3        0.52        0.52      0.46 o
  -8   1   3        6.72        7.40      0.83 o
  -7   1   3       23.62       22.50      0.70 o
  -6   1   3       28.13       27.05      0.75 o
  -5   1   3        0.45        0.77      0.23 o
  -4   1   3        0.99        1.08      0.23 o
  -3   1   3       12.94       16.01      0.37 o
  -2   1   3       26.01       22.66      0.44 o
  -1   1   3     1112.21     1078.48     11.33 o
   0   1   3      193.48      213.52      1.87 o
   1   1   3       72.60       76.12      0.81 o
   2   1   3      321.43      359.66      3.55 o
   3   1   3        0.98        1.55      0.17 o
   4   1   3      120.08      116.44      1.69 o
   5   1   3      132.27      134.13      1.64 o
   6   1   3       13.40       10.91      0.42 o
   7   1   3       41.59       36.38      0.80 o
   8   1   3        9.18        8.29      0.43 o
   9   1   3        9.08        9.95      0.67 o
  10   1   3        2.56        2.47      0.65 o
  -8   2   3        1.11        1.12      0.68 o
  -7   2   3       18.69       19.30      1.02 o
  -6   2   3        0.60        0.69      0.36 o
  -5   2   3       65.01       67.00      1.32 o
  -4   2   3       39.53       40.80      0.70 o
  -3   2   3       12.41       14.27      0.37 o
  -2   2   3       18.41       19.11      0.48 o
  -1   2   3      330.94      334.81      3.06 o
   0   2   3       23.47       20.62      0.38 o
   1   2   3       27.90       21.98      0.34 o
   2   2   3      922.68      997.47      7.33 o
   3   2   3      489.11      619.48      5.50 o
   4   2   3        7.06       11.07      0.71 o
   5   2   3        2.34        2.57      0.57 o
   6   2   3      310.13      293.87      6.09 o
   7   2   3       23.74       22.87      0.90 o
   8   2   3        4.09        4.81      0.65 o
   9   2   3        7.77        8.73      0.64 o
  10   2   3        0.30        1.18      0.47 o
  -7   3   3       14.54       16.97      1.47 o
  -6   3   3        0.51        0.60      0.43 o
  -5   3   3      207.03      205.24      3.10 o
  -4   3   3      157.11      153.47      1.81 o
  -3   3   3       57.07       60.49      0.89 o
  -2   3   3       81.28       77.42      1.10 o
  -1   3   3      127.23      146.06      1.63 o
   0   3   3      296.85      300.50      2.59 o
   1   3   3      139.71      116.94      1.27 o
   2   3   3      548.05      583.58      4.43 o
   3   3   3     1103.78     1290.54     11.25 o
   4   3   3      124.55      125.00      1.16 o
   5   3   3       51.85       52.48      1.22 o
   6   3   3       20.98       25.04      1.49 o
   7   3   3      107.69      113.79      4.78 o
   8   3   3       56.72       56.48      3.55 o
   9   3   3        0.09       -1.12      1.12 o
  10   3   3        0.06        0.24      1.66 o
  -7   4   3        0.31        0.68      0.51 o
  -6   4   3        0.07        0.08      0.45 o
  -5   4   3       26.55       26.37      1.03 o
  -4   4   3       13.08       13.84      0.65 o
  -3   4   3      261.33      267.81      2.79 o
  -2   4   3      139.80      134.29      1.69 o
  -1   4   3       78.06       74.87      1.11 o
   0   4   3        8.27       10.21      0.37 o
   1   4   3      137.24      146.70      1.60 o
   2   4   3      244.64      265.81      2.39 o
   3   4   3      295.67      329.39      2.93 o
   4   4   3      147.38      177.30      1.61 o
   5   4   3       29.13       20.43      0.48 o
   6   4   3      424.74      435.77      5.13 o
   7   4   3       57.43       51.08      3.05 o
   8   4   3        3.03        1.31      1.21 o
   9   4   3        3.50        6.63      1.93 o
  10   4   3       16.86       17.58      2.78 o
  -6   5   3        2.95        3.40      0.69 o
  -5   5   3        0.15       -0.28      0.47 o
  -4   5   3       74.11       73.61      1.45 o
  -3   5   3      199.62      199.50      2.61 o
  -2   5   3       46.67       46.48      1.07 o
  -1   5   3       20.60       23.30      0.67 o
   0   5   3      152.10      153.48      1.93 o
   1   5   3        0.05       -0.12      0.22 o
   2   5   3        6.57        6.96      0.37 o
   3   5   3       61.88       66.73      0.98 o
   4   5   3        9.45       17.15      0.44 o
   5   5   3       27.74       32.59      0.48 o
   6   5   3       23.93       21.52      0.71 o
   7   5   3      150.65      153.46      2.44 o
   8   5   3        0.47        0.24      0.31 o
   9   5   3        0.00        0.52      0.86 o
  10   5   3        6.09        8.44      2.17 o
  11   5   3        0.82        1.27      2.01 o
  -5   6   3        0.44       -0.22      0.55 o
  -4   6   3        3.72        4.21      0.80 o
  -3   6   3        0.19        0.64      0.36 o
  -2   6   3        3.96        5.04      0.50 o
  -1   6   3      426.72      419.57      4.73 o
   0   6   3      186.95      192.53      2.40 o
   1   6   3      102.90      111.14      1.67 o
   2   6   3        2.29        2.65      0.29 o
   3   6   3        2.48        1.85      0.26 o
   4   6   3        6.79        7.52      0.40 o
   5   6   3      113.99      118.71      1.46 o
   6   6   3       34.08       33.81      0.79 o
   7   6   3      205.07      206.77      3.94 o
   8   6   3       18.18       17.57      0.73 o
   9   6   3        1.55        1.40      0.48 o
  10   6   3       33.59       35.84      1.21 o
  11   6   3        0.01        0.01      1.90 o
  -4   7   3        2.86        4.31      1.71 o
  -3   7   3        3.31        2.21      0.89 o
  -2   7   3        2.76        2.83      0.71 o
  -1   7   3        0.87        0.71      0.60 o
   0   7   3       17.57       14.60      1.02 o
   1   7   3       56.93       57.10      1.40 o
   2   7   3       55.53       51.02      1.22 o
   3   7   3        2.49        1.93      0.33 o
   4   7   3        1.12        0.70      0.28 o
   5   7   3       37.89       33.97      0.76 o
   6   7   3       41.57       42.16      0.94 o
   7   7   3       97.72      101.36      1.93 o
   8   7   3        1.82        0.83      0.37 o
   9   7   3        2.64        3.69      0.42 o
  10   7   3        1.51        1.68      0.47 o
  -3   8   3        0.05        0.30      0.76 o
  -2   8   3        1.33        0.08      0.76 o
  -1   8   3        9.58        9.47      1.36 o
   0   8   3        8.99        7.31      1.19 o
   1   8   3       60.64       53.60      2.50 o
   2   8   3       49.25       48.83      1.67 o
   3   8   3        3.94        3.50      0.62 o
   4   8   3        0.00       -0.32      0.32 o
   5   8   3       26.35       26.91      0.96 o
   6   8   3        9.38        9.35      0.64 o
   7   8   3        1.54        3.03      0.70 o
   8   8   3        3.29        3.70      0.59 o
   9   8   3        5.65        6.24      0.90 o
  10   8   3        4.70        6.30      1.63 o
  -2   9   3       12.43       13.53      1.46 o
  -1   9   3        0.63        0.11      0.89 o
   0   9   3        2.50        2.66      1.02 o
   1   9   3        6.16        5.56      1.35 o
   2   9   3       35.09       38.58      2.16 o
   3   9   3       40.98       35.77      1.72 o
   4   9   3      111.48      103.23      2.41 o
   5   9   3        4.96        3.57      0.62 o
   6   9   3        1.14        1.06      0.49 o
   7   9   3       14.26       13.21      0.86 o
   8   9   3        0.40        0.69      0.65 o
   9   9   3       10.73        8.26      1.58 o
  10   9   3        0.04       -0.29      0.91 o
  -1  10   3        3.95        5.30      1.36 o
   0  10   3       12.87       14.63      1.79 o
   1  10   3        5.49        6.35      2.73 o
   2  10   3        0.17        0.74      0.82 o
   3  10   3       28.43       29.58      4.61 o
   4  10   3       15.44       13.75      1.29 o
   5  10   3        0.42        0.05      0.47 o
   6  10   3        4.70        4.88      0.84 o
   7  10   3        8.82        7.87      0.86 o
   8  10   3        0.53        1.00      0.74 o
   9  10   3        0.01       -0.49      0.92 o
   1  11   3        1.55        1.41      1.04 o
   2  11   3       27.58       30.60      3.67 o
   3  11   3       32.49       27.54      2.16 o
   4  11   3        2.27        5.72      1.86 o
   5  11   3        5.16        6.13      1.38 o
   6  11   3       22.26       20.61      1.40 o
   7  11   3        0.56       -0.21      0.62 o
   8  11   3        2.75        2.77      0.91 o
   4  12   3       15.41       12.14      2.79 o
   5  12   3       19.20       18.03      3.05 o
  -5 -11   4        2.60        2.24      1.54 o
  -4 -11   4        3.88        1.37      1.62 o
  -3 -11   4        0.45       -1.29      1.29 o
  -2 -11   4        3.43        3.32      2.17 o
  -7 -10   4        1.53        2.76      0.72 o
  -6 -10   4        0.37        0.54      0.75 o
  -5 -10   4        0.65        2.18      1.25 o
  -4 -10   4        4.26        4.61      1.02 o
  -3 -10   4        1.20        1.72      0.97 o
  -2 -10   4        3.27        2.40      1.08 o
  -1 -10   4        1.67        0.27      0.81 o
   0 -10   4        0.58        0.63      0.96 o
   1 -10   4       10.15        6.92      2.16 o
  -8  -9   4        0.14       -0.27      0.42 o
  -7  -9   4        0.33        0.89      0.69 o
  -6  -9   4        0.60        1.62      0.87 o
  -5  -9   4        1.21        2.28      1.04 o
  -4  -9   4        0.00       -0.24      0.87 o
  -3  -9   4        6.70        7.25      1.39 o
  -2  -9   4        8.82        7.37      1.07 o
  -1  -9   4        1.40        0.63      0.64 o
   0  -9   4        0.58       -0.27      0.90 o
   1  -9   4        4.19        4.38      1.03 o
   2  -9   4        5.47        4.94      1.11 o
  -8  -8   4        0.01       -0.32      0.36 o
  -7  -8   4        0.07        0.53      0.45 o
  -6  -8   4        2.30        1.68      0.89 o
  -5  -8   4       73.73       72.29      2.24 o
  -4  -8   4       48.73       40.49      1.77 o
  -3  -8   4        6.91        8.48      1.02 o
  -2  -8   4        5.92        5.16      1.85 o
  -1  -8   4        5.57        7.61      1.09 o
   0  -8   4        2.09        1.91      0.90 o
   1  -8   4        0.01       -0.02      0.58 o
   2  -8   4        3.33        4.46      1.22 o
   3  -8   4       12.32       13.69      1.69 o
   4  -8   4        1.35        0.04      1.69 o
  -9  -7   4        3.38        3.29      0.81 o
  -8  -7   4       12.60       12.21      0.69 o
  -7  -7   4       27.07       23.70      0.91 o
  -6  -7   4        0.02        0.30      0.39 o
  -5  -7   4        8.35        8.27      0.63 o
  -4  -7   4        2.20        3.76      0.57 o
  -3  -7   4        7.09        5.03      0.66 o
  -2  -7   4       65.09       74.01      2.32 o
  -1  -7   4       16.23       11.70      0.97 o
   0  -7   4       57.16       52.47      2.05 o
   1  -7   4        2.29        2.26      0.71 o
   2  -7   4        2.91        3.19      0.66 o
   3  -7   4       22.24       24.69      1.16 o
   4  -7   4        1.76        2.18      0.68 o
   5  -7   4       15.08       17.35      1.40 o
  -9  -6   4        0.08        0.01      0.59 o
  -8  -6   4        0.49        0.09      0.60 o
  -7  -6   4       10.44        9.27      0.58 o
  -6  -6   4        0.71        0.59      0.32 o
  -5  -6   4        0.02        0.22      0.30 o
  -4  -6   4      113.11      109.66      1.66 o
  -3  -6   4       62.18       58.91      1.11 o
  -2  -6   4       23.85       21.05      0.57 o
  -1  -6   4      133.33      138.50      2.27 o
   0  -6   4       37.49       38.21      1.00 o
   1  -6   4       19.96       16.57      0.73 o
   2  -6   4       71.43       75.28      1.59 o
   3  -6   4        5.34        2.60      0.49 o
   4  -6   4        1.54        2.60      0.53 o
   5  -6   4        0.02        0.58      0.56 o
   6  -6   4        2.24        3.00      0.81 o
  -9  -5   4        0.12        0.68      0.78 o
  -8  -5   4        4.25        4.87      0.76 o
  -7  -5   4       28.02       27.96      1.01 o
  -6  -5   4       85.00       86.59      1.39 o
  -5  -5   4        0.80        0.11      0.25 o
  -4  -5   4       10.89        9.30      0.46 o
  -3  -5   4        0.04        0.57      0.22 o
  -2  -5   4       47.98       48.53      0.88 o
  -1  -5   4      147.53      144.96      1.85 o
   0  -5   4       91.49       90.84      1.41 o
   1  -5   4       22.28       24.03      0.66 o
   2  -5   4       49.78       51.11      1.14 o
   3  -5   4        5.14        4.90      0.50 o
   4  -5   4       37.77       33.23      1.13 o
   5  -5   4        1.28        1.64      0.49 o
   6  -5   4       30.33       33.40      1.33 o
   7  -5   4       14.36       12.08      1.03 o
  -9  -4   4        0.22        0.71      0.89 o
  -8  -4   4        3.43        1.94      0.91 o
  -7  -4   4        8.32        5.69      0.38 o
  -6  -4   4        1.28        1.40      0.30 o
  -5  -4   4       33.74       31.51      0.79 o
  -4  -4   4        9.75        9.88      0.42 o
  -3  -4   4       61.56       57.36      0.90 o
  -2  -4   4      115.78      109.96      1.41 o
  -1  -4   4      101.17      108.72      1.24 o
   0  -4   4      826.33      846.43      7.93 o
   1  -4   4       63.75       74.28      1.12 o
   2  -4   4        1.86        1.87      0.30 o
   3  -4   4        0.20        0.25      0.30 o
   4  -4   4       89.71       86.25      1.36 o
   5  -4   4        0.58        0.71      0.36 o
   6  -4   4        0.47       -0.17      0.38 o
   7  -4   4        0.89        1.23      0.49 o
  -9  -3   4       17.98       22.48      3.97 o
  -8  -3   4        1.31        0.82      0.48 o
  -7  -3   4        2.81        1.39      0.37 o
  -6  -3   4      114.00      105.84      1.42 o
  -5  -3   4       35.16       35.46      0.66 o
  -4  -3   4        0.49        0.65      0.21 o
  -3  -3   4        0.04        0.23      0.21 o
  -2  -3   4       30.04       26.18      0.55 o
  -1  -3   4       18.16       17.76      0.71 o
   0  -3   4       43.34       41.16      0.72 o
   1  -3   4       22.60       18.35      0.49 o
   2  -3   4      312.89      318.42      3.06 o
   3  -3   4       12.33       10.49      0.41 o
   4  -3   4       28.45       33.58      0.73 o
   5  -3   4       28.11       26.80      0.76 o
   6  -3   4        0.48        0.06      0.31 o
   7  -3   4        4.19        2.93      0.81 o
   8  -3   4       26.95       29.65      1.46 o
  -9  -2   4        5.14        3.71      1.01 o
  -8  -2   4       45.28       45.13      1.65 o
  -7  -2   4       10.21        8.76      0.48 o
  -6  -2   4       70.74       67.70      1.05 o
  -5  -2   4        2.03        1.74      0.26 o
  -4  -2   4       10.99        8.20      0.30 o
  -3  -2   4        0.29        0.95      0.17 o
  -2  -2   4       36.41       35.77      0.64 o
  -1  -2   4       17.98       20.91      0.46 o
   0  -2   4      514.74      520.35      4.29 o
   1  -2   4      109.32      109.23      1.32 o
   2  -2   4        8.67       11.75      0.41 o
   3  -2   4        0.62        0.00      0.18 o
   4  -2   4      104.21       97.84      1.30 o
   5  -2   4       36.13       30.63      0.73 o
   6  -2   4        0.43        0.40      0.27 o
   7  -2   4       21.72       19.52      0.81 o
   8  -2   4        4.85        6.40      0.75 o
   9  -2   4        2.10        2.32      2.05 o
  -9  -1   4        0.03       -0.08      1.99 o
  -8  -1   4        0.66        0.22      0.57 o
  -7  -1   4       11.36        9.74      0.65 o
  -6  -1   4        0.83        1.05      0.28 o
  -5  -1   4       14.31       12.41      0.40 o
  -4  -1   4      109.61      120.72      1.33 o
  -3  -1   4      246.57      242.00      2.09 o
  -2  -1   4       55.50       46.80      0.63 o
  -1  -1   4      933.19      920.96      7.62 o
   0  -1   4      227.05      237.93      1.99 o
   1  -1   4       41.14       32.00      0.57 o
   2  -1   4      211.02      228.27      2.14 o
   3  -1   4       44.93       38.93      0.61 o
   4  -1   4       86.17       75.78      0.94 o
   5  -1   4      129.57      123.60      1.75 o
   6  -1   4        9.14        9.60      0.49 o
   7  -1   4        0.21        0.39      0.34 o
   8  -1   4        1.73        1.72      0.59 o
   9  -1   4       12.58       13.62      1.45 o
  -9   0   4        6.24        8.03      2.47 o
  -8   0   4        9.49        8.17      0.90 o
  -7   0   4      106.12      108.65      1.70 o
  -6   0   4        8.47        9.06      0.48 o
  -5   0   4        5.30        5.47      0.32 o
  -4   0   4      137.36      141.22      1.44 o
  -3   0   4       34.35       32.95      0.53 o
  -2   0   4     1009.43     1011.58      8.22 o
  -1   0   4      384.30      414.69      3.20 o
   0   0   4        0.61        0.05      0.12 o
   1   0   4        5.85        4.11      0.21 o
   2   0   4      416.42      434.58      3.98 o
   3   0   4      325.95      353.99      3.28 o
   4   0   4      371.33      358.84      3.32 o
   5   0   4        0.02       -0.06      0.18 o
   6   0   4        0.04       -0.33      0.33 o
   7   0   4       39.82       34.25      1.08 o
   8   0   4        1.97        1.65      0.61 o
   9   0   4       12.17       14.63      0.96 o
  -8   1   4       11.90       13.08      1.32 o
  -7   1   4        3.56        3.55      0.45 o
  -6   1   4        1.78        1.81      0.37 o
  -5   1   4      187.18      179.01      1.91 o
  -4   1   4      684.43      662.81      5.20 o
  -3   1   4       80.87       73.78      0.97 o
  -2   1   4      136.54      147.32      1.56 o
  -1   1   4      663.71      720.49      6.03 o
   0   1   4       17.93       22.24      0.36 o
   1   1   4      141.94      145.94      1.64 o
   2   1   4      201.19      210.23      2.18 o
   3   1   4      281.06      292.07      2.69 o
   4   1   4        2.07        0.90      0.14 o
   5   1   4      104.07       99.85      1.59 o
   6   1   4       17.83       16.66      0.52 o
   7   1   4       30.89       25.01      0.66 o
   8   1   4       14.53       12.10      0.59 o
   9   1   4        0.17        0.37      1.03 o
  10   1   4        6.57        8.36      0.76 o
  -8   2   4        0.71        1.15      0.69 o
  -7   2   4        0.30       -0.01      0.46 o
  -6   2   4       17.59       15.97      0.72 o
  -5   2   4      116.42      113.61      2.59 o
  -4   2   4       48.78       47.08      0.77 o
  -3   2   4      242.72      230.14      2.11 o
  -2   2   4       67.34       76.42      0.98 o
  -1   2   4        5.16        3.89      0.22 o
   0   2   4     1490.42     1508.83     11.91 o
   1   2   4       45.37       43.96      0.63 o
   2   2   4      365.30      369.04      3.04 o
   3   2   4       48.73       60.25      1.25 o
   4   2   4      300.81      327.59      5.63 o
   5   2   4        4.56        5.72      0.42 o
   6   2   4      734.94      710.08     18.00 o
   7   2   4        0.10        0.18      1.05 o
   8   2   4        7.31        7.39      0.82 o
   9   2   4        0.00        0.47      0.34 o
  10   2   4        6.49        8.03      0.65 o
  -7   3   4        0.03        0.09      0.46 o
  -6   3   4        7.78        8.35      0.70 o
  -5   3   4       36.04       38.51      1.19 o
  -4   3   4      264.75      262.50      2.72 o
  -3   3   4      698.58      685.33      5.43 o
  -2   3   4      189.05      181.10      1.93 o
  -1   3   4      174.98      205.48      2.06 o
   0   3   4     1255.65     1375.53     10.33 o
   1   3   4      799.02      835.44      7.04 o
   2   3   4      402.18      399.98      3.15 o
   3   3   4       27.63       25.86      0.52 o
   4   3   4      157.47      210.47      2.17 o
   5   3   4       45.72       43.86      1.14 o
   6   3   4        5.29        4.72      0.81 o
   7   3   4      101.02       96.73      4.37 o
   8   3   4        0.76        0.22      1.14 o
   9   3   4       26.07       27.75      2.90 o
  10   3   4       19.43       24.56      3.10 o
  -7   4   4        4.31        5.13      0.64 o
  -6   4   4        0.03       -0.31      0.45 o
  -5   4   4        2.83        3.36      0.84 o
  -4   4   4        2.34        2.19      0.38 o
  -3   4   4       21.92       20.43      0.69 o
  -2   4   4        0.70        1.42      0.28 o
  -1   4   4      265.17      273.41      2.68 o
   0   4   4       14.67       15.33      0.49 o
   1   4   4       23.22       19.02      0.50 o
   2   4   4       26.18       31.28      0.51 o
   3   4   4      186.42      217.31      1.97 o
   4   4   4        0.08        0.09      0.11 o
   5   4   4       45.94       41.52      0.72 o
   6   4   4      134.50      140.61      1.96 o
   7   4   4       68.02       72.41      3.68 o
   8   4   4        1.34        0.81      1.27 o
   9   4   4        1.12        0.56      1.29 o
  10   4   4       32.26       29.91      3.21 o
  11   4   4        0.05       -1.45      1.70 o
  -6   5   4        0.18        0.60      0.57 o
  -5   5   4        0.20        0.29      0.61 o
  -4   5   4        1.55        1.06      0.47 o
  -3   5   4        0.13       -0.07      0.34 o
  -2   5   4      217.51      219.07      3.08 o
  -1   5   4      265.84      257.35      2.95 o
   0   5   4      142.93      152.96      1.86 o
   1   5   4      339.94      352.54      3.24 o
   2   5   4      438.08      468.14      4.27 o
   3   5   4      124.03      150.68      1.56 o
   4   5   4        0.14        0.57      0.20 o
   5   5   4        6.10        6.10      0.29 o
   6   5   4      226.66      240.56      3.18 o
   7   5   4       96.51      103.11      1.79 o
   8   5   4        0.27        0.48      0.31 o
   9   5   4        4.20        1.99      1.64 o
  10   5   4        0.06       -1.51      1.51 o
  11   5   4        6.75        4.67      2.29 o
  -5   6   4        1.36        1.66      0.65 o
  -4   6   4        0.00       -0.49      0.49 o
  -3   6   4       53.18       57.58      1.39 o
  -2   6   4        2.72        2.22      0.48 o
  -1   6   4      313.50      306.99      4.50 o
   0   6   4       35.28       32.15      0.95 o
   1   6   4      142.47      126.09      1.76 o
   2   6   4        9.96        9.69      0.60 o
   3   6   4       52.78       49.38      0.80 o
   4   6   4      121.09      118.79      1.51 o
   5   6   4       76.74       73.76      1.06 o
   6   6   4       19.08       20.79      0.74 o
   7   6   4       32.25       30.72      0.91 o
   8   6   4        0.12       -0.04      0.33 o
   9   6   4       18.63       22.52      0.95 o
  10   6   4       16.27       17.54      2.76 o
  11   6   4        0.19        1.62      2.04 o
  -4   7   4        0.15        0.32      1.28 o
  -3   7   4        0.03        0.32      0.58 o
  -2   7   4        0.10        0.50      0.58 o
  -1   7   4       19.50       19.28      1.66 o
   0   7   4       44.99       43.05      2.26 o
   1   7   4      190.66      176.56      2.77 o
   2   7   4       78.84       77.29      1.56 o
   3   7   4        0.70        1.03      0.32 o
   4   7   4       19.48       22.37      0.66 o
   5   7   4       43.60       45.47      0.95 o
   6   7   4        3.08        3.28      0.37 o
   7   7   4        5.65        4.72      0.51 o
   8   7   4        3.03        3.81      0.50 o
   9   7   4        4.31        3.73      0.45 o
  10   7   4        0.99        1.20      0.50 o
  -3   8   4       20.94       22.03      2.07 o
  -2   8   4        1.59        2.84      1.09 o
  -1   8   4        3.25        2.87      1.02 o
   0   8   4        8.43        8.12      2.03 o
   1   8   4       63.83       61.72      3.12 o
   2   8   4       77.45       71.18      2.35 o
   3   8   4      303.95      286.22      4.58 o
   4   8   4        3.94        3.27      0.68 o
   5   8   4       38.50       37.92      1.11 o
   6   8   4       16.35       15.97      0.75 o
   7   8   4       42.43       41.19      1.33 o
   8   8   4       11.22       12.15      0.88 o
   9   8   4        5.68        7.26      0.68 o
  10   8   4        0.15        1.65      0.63 o
  -2   9   4        7.75        4.95      1.17 o
  -1   9   4       14.80       13.32      1.78 o
   0   9   4        0.03       -0.13      0.77 o
   1   9   4        0.10        0.08      0.77 o
   2   9   4       17.09       19.54      1.65 o
   3   9   4      152.70      144.15      3.65 o
   4   9   4       23.06       23.29      1.06 o
   5   9   4        6.29        7.59      0.74 o
   6   9   4       21.37       21.02      1.05 o
   7   9   4        0.06        0.19      0.41 o
   8   9   4        2.28        1.67      0.75 o
   9   9   4        5.42        5.63      1.33 o
  10   9   4        0.02        0.08      0.91 o
  -1  10   4        0.38        0.67      1.02 o
   0  10   4        5.42        4.47      1.21 o
   1  10   4        6.70        8.10      1.36 o
   2  10   4        0.15        1.07      1.41 o
   3  10   4       19.34       20.47      2.06 o
   4  10   4       41.77       36.45      3.66 o
   5  10   4       26.54       25.34      1.59 o
   6  10   4        2.42        2.37      0.59 o
   7  10   4       24.10       25.73      1.68 o
   8  10   4        0.02       -0.05      0.75 o
   9  10   4        0.19        0.13      1.01 o
   1  11   4        3.11        0.56      2.04 o
   2  11   4        4.49        3.63      1.85 o
   3  11   4        7.43        8.12      1.38 o
   4  11   4        7.69        9.35      2.22 o
   5  11   4       19.34       17.10      2.04 o
   6  11   4        1.98        1.44      0.73 o
   7  11   4       26.82       26.44      1.96 o
   8  11   4        5.45        4.73      1.37 o
   5  12   4        0.00        1.22      1.68 o
  -6 -10   5        8.06        7.64      2.33 o
  -5 -10   5        1.36        2.90      1.93 o
  -4 -10   5        3.57        2.40      1.24 o
  -3 -10   5        0.91       -0.33      0.63 o
  -2 -10   5        0.47        0.48      0.70 o
  -1 -10   5        1.30        1.10      0.93 o
   0 -10   5        4.54        5.22      1.13 o
  -7  -9   5        1.10        2.07      0.79 o
  -6  -9   5        0.16       -0.11      0.63 o
  -5  -9   5       12.67       14.74      1.72 o
  -4  -9   5        0.57        1.00      0.85 o
  -3  -9   5        1.88        0.42      0.74 o
  -2  -9   5        4.71        3.54      0.93 o
  -1  -9   5        3.54        1.72      0.73 o
   0  -9   5        0.80        0.87      0.68 o
   1  -9   5        1.64        0.92      0.95 o
   2  -9   5        7.48        9.11      1.26 o
  -8  -8   5        6.67        5.68      0.61 o
  -7  -8   5       20.75       24.29      1.02 o
  -6  -8   5        0.01        0.33      0.59 o
  -5  -8   5        2.83        4.10      0.76 o
  -4  -8   5        0.40        0.85      0.66 o
  -3  -8   5       16.22       17.31      2.16 o
  -2  -8   5        0.21       -0.68      0.68 o
  -1  -8   5      170.77      166.62      4.07 o
   0  -8   5       77.73       67.00      2.46 o
   1  -8   5        1.62        1.60      0.69 o
   2  -8   5        4.45        5.74      1.10 o
   3  -8   5        2.16        1.90      1.10 o
  -8  -7   5        0.74        0.29      0.39 o
  -7  -7   5        0.52        0.71      0.44 o
  -6  -7   5        3.66        3.42      0.62 o
  -5  -7   5        0.43        0.89      0.43 o
  -4  -7   5        1.57        1.74      0.52 o
  -3  -7   5       19.79       24.79      1.45 o
  -2  -7   5       53.74       49.99      2.31 o
  -1  -7   5        1.13        1.87      1.08 o
   0  -7   5        4.11        3.47      1.06 o
   1  -7   5       27.77       28.01      1.58 o
   2  -7   5       11.50       10.21      1.14 o
   3  -7   5        0.09        0.04      0.90 o
   4  -7   5        0.01       -0.44      0.73 o
   5  -7   5        0.70        0.88      1.27 o
  -9  -6   5        1.90        2.07      0.70 o
  -8  -6   5        2.81        2.83      0.80 o
  -7  -6   5       34.42       36.23      1.08 o
  -6  -6   5       11.25       13.82      0.73 o
  -5  -6   5       32.99       32.91      0.97 o
  -4  -6   5       45.76       51.03      1.18 o
  -3  -6   5        4.11        4.64      0.44 o
  -2  -6   5        2.58        3.95      0.55 o
  -1  -6   5        0.24        0.10      0.37 o
   0  -6   5       69.87       60.56      1.45 o
   1  -6   5      129.51      139.61      3.14 o
   2  -6   5        2.52        2.74      0.51 o
   3  -6   5       23.95       19.77      0.87 o
   4  -6   5       12.55       13.11      0.89 o
   5  -6   5        1.86        2.84      0.88 o
   6  -6   5        3.49        2.52      0.72 o
  -9  -5   5        2.31        1.86      0.70 o
  -8  -5   5        6.66        8.92      1.19 o
  -7  -5   5        5.28        4.61      0.68 o
  -6  -5   5        0.45       -0.07      0.32 o
  -5  -5   5        6.31        6.14      0.49 o
  -4  -5   5      132.79      127.70      1.84 o
  -3  -5   5       54.28       54.40      1.01 o
  -2  -5   5        4.23        4.41      0.31 o
  -1  -5   5       33.02       30.28      0.61 o
   0  -5   5      214.13      210.63      2.53 o
   1  -5   5        1.26        0.87      0.33 o
   2  -5   5       54.74       59.08      1.26 o
   3  -5   5       47.75       43.84      1.21 o
   4  -5   5       29.36       30.70      1.11 o
   5  -5   5        6.60        7.92      0.74 o
   6  -5   5        8.61        8.86      0.84 o
  -9  -4   5        1.96        3.72      0.71 o
  -8  -4   5        5.17        4.94      0.88 o
  -7  -4   5       34.75       31.70      0.91 o
  -6  -4   5       38.02       36.87      0.89 o
  -5  -4   5       26.32       25.85      0.63 o
  -4  -4   5       50.43       53.92      0.94 o
  -3  -4   5       32.37       37.88      0.79 o
  -2  -4   5        0.05       -0.14      0.16 o
  -1  -4   5      198.36      203.46      1.93 o
   0  -4   5       50.80       57.56      1.03 o
   1  -4   5       68.51       74.66      1.16 o
   2  -4   5       26.34       24.76      0.65 o
   3  -4   5        0.31       -0.04      0.32 o
   4  -4   5       18.83       19.49      0.75 o
   5  -4   5       15.80       17.40      0.85 o
   6  -4   5        0.71        0.66      0.45 o
   7  -4   5        1.59        2.20      0.51 o
  -9  -3   5        0.51        1.53      0.86 o
  -8  -3   5       10.70       11.84      1.04 o
  -7  -3   5        5.94        4.81      0.42 o
  -6  -3   5        1.99        1.31      0.35 o
  -5  -3   5       67.16       61.51      0.87 o
  -4  -3   5       22.32       22.47      0.52 o
  -3  -3   5      102.46       94.50      1.16 o
  -2  -3   5       85.62       85.81      1.21 o
  -1  -3   5       14.82       19.26      0.49 o
   0  -3   5      294.67      301.41      2.92 o
   1  -3   5      156.99      174.17      1.92 o
   2  -3   5       42.57       40.61      0.83 o
   3  -3   5      128.62      130.66      1.70 o
   4  -3   5        0.39       -0.28      0.28 o
   5  -3   5        0.45        0.36      0.32 o
   6  -3   5       28.41       29.87      1.15 o
   7  -3   5        6.00        7.51      0.74 o
   8  -3   5        6.04        5.45      1.50 o
  -9  -2   5        0.83        0.61      0.90 o
  -8  -2   5        2.60        2.28      0.70 o
  -7  -2   5        4.21        4.34      0.45 o
  -6  -2   5        3.97        3.79      0.36 o
  -5  -2   5        9.31       10.04      0.42 o
  -4  -2   5       95.62       88.14      1.02 o
  -3  -2   5      151.36      138.95      1.33 o
  -2  -2   5      601.35      616.39      5.34 o
  -1  -2   5      568.27      611.19      5.30 o
   0  -2   5      455.36      502.59      4.44 o
   1  -2   5      246.18      260.89      2.53 o
   2  -2   5       19.53       21.24      0.52 o
   3  -2   5        4.32        5.52      0.34 o
   4  -2   5        2.80        3.83      0.32 o
   5  -2   5       10.86       11.87      0.64 o
   6  -2   5      112.56      109.53      1.59 o
   7  -2   5        3.72        3.51      0.60 o
   8  -2   5        9.48        8.98      1.12 o
  -9  -1   5        0.34        0.85      1.78 o
  -8  -1   5       47.74       52.83      1.91 o
  -7  -1   5       15.75       16.26      0.67 o
  -6  -1   5        3.68        2.74      0.37 o
  -5  -1   5       85.69       81.76      1.12 o
  -4  -1   5      439.32      427.97      3.69 o
  -3  -1   5       39.53       39.29      0.69 o
  -2  -1   5      140.80      143.45      1.43 o
  -1  -1   5      309.02      315.27      2.91 o
   0  -1   5       32.36       22.60      0.43 o
   1  -1   5       41.67       49.21      0.76 o
   2  -1   5      776.54      783.73      6.59 o
   3  -1   5       16.64       16.91      0.46 o
   4  -1   5       80.46       74.09      1.03 o
   5  -1   5       25.26       28.95      0.78 o
   6  -1   5       44.02       39.46      1.01 o
   7  -1   5       28.16       28.00      0.79 o
   8  -1   5        0.62       -0.03      0.54 o
   9  -1   5        0.55       -0.19      0.68 o
  -8   0   5        4.88        6.62      0.91 o
  -7   0   5        6.08        7.19      1.11 o
  -6   0   5       21.77       23.74      0.87 o
  -5   0   5       77.79       72.05      1.03 o
  -4   0   5       12.38       11.19      0.60 o
  -3   0   5       20.99       23.28      0.51 o
  -2   0   5      206.47      231.68      2.24 o
  -1   0   5      381.70      394.00      3.30 o
   0   0   5      978.41     1046.19      8.77 o
   1   0   5     1040.02     1051.49      9.24 o
   2   0   5       46.06       54.85      0.79 o
   3   0   5      158.88      156.65      1.80 o
   4   0   5       65.14       61.52      0.91 o
   5   0   5      165.30      161.29      2.55 o
   6   0   5      256.25      243.44      3.80 o
   7   0   5        1.68        1.08      0.36 o
   8   0   5        1.12        1.34      0.38 o
   9   0   5        2.73        4.52      0.89 o
  -8   1   5        1.87        2.70      0.92 o
  -7   1   5       19.64       22.84      0.85 o
  -6   1   5       23.67       25.90      0.86 o
  -5   1   5        5.29        4.52      0.49 o
  -4   1   5      245.79      236.35      2.24 o
  -3   1   5       21.05       18.74      0.54 o
  -2   1   5      250.58      248.52      2.51 o
  -1   1   5     1822.69     1955.55     16.69 o
   0   1   5     1899.91     2000.20     14.67 o
   1   1   5      147.04      163.60      2.05 o
   2   1   5      281.35      318.15      3.26 o
   3   1   5     1182.02     1306.86     13.21 o
   4   1   5       14.03       21.98      0.43 o
   5   1   5       11.45       11.09      0.50 o
   6   1   5       54.33       53.41      1.13 o
   7   1   5      191.91      190.47      2.57 o
   8   1   5       15.98       15.56      0.54 o
   9   1   5       11.16       13.44      1.10 o
  10   1   5        3.12        3.22      0.59 o
  -7   2   5       30.02       35.34      1.14 o
  -6   2   5        4.62        4.21      0.51 o
  -5   2   5       10.67       10.13      0.72 o
  -4   2   5        5.41        4.98      0.41 o
  -3   2   5       80.85       80.26      1.05 o
  -2   2   5      495.05      494.56      4.24 o
  -1   2   5      200.45      232.30      2.18 o
   0   2   5      633.38      698.65      5.71 o
   1   2   5        9.10       10.65      0.34 o
   2   2   5      644.80      675.08      5.71 o
   3   2   5      491.11      569.87      5.12 o
   4   2   5      159.96      153.26      1.58 o
   5   2   5       25.94       27.06      0.67 o
   6   2   5       63.62       60.26      1.02 o
   7   2   5       29.20       27.65      0.86 o
   8   2   5       21.58       16.92      0.68 o
   9   2   5       10.65       11.66      1.21 o
  10   2   5       34.45       35.79      1.49 o
  -7   3   5        5.29        5.80      0.68 o
  -6   3   5        0.29        0.22      0.42 o
  -5   3   5        0.43        0.79      0.44 o
  -4   3   5      101.28       98.18      1.62 o
  -3   3   5       14.58       12.31      0.49 o
  -2   3   5       15.25       15.91      0.49 o
  -1   3   5        1.22        1.08      0.21 o
   0   3   5        7.13        5.62      0.24 o
   1   3   5        2.45        5.49      0.29 o
   2   3   5      337.64      373.34      3.19 o
   3   3   5      112.75      136.14      1.41 o
   4   3   5      238.34      321.35      3.85 o
   5   3   5        0.02        1.47      0.24 o
   6   3   5       21.65       24.87      0.70 o
   7   3   5      407.36      395.28     11.36 o
   8   3   5        0.33       -0.65      1.11 o
   9   3   5        1.26       -1.18      1.25 o
  10   3   5        4.06        4.99      1.99 o
  -6   4   5        1.30        2.40      0.64 o
  -5   4   5        2.01        3.35      0.58 o
  -4   4   5       26.20       23.97      0.84 o
  -3   4   5       78.20       79.06      1.37 o
  -2   4   5      134.04      122.24      1.68 o
  -1   4   5       25.34       24.11      0.63 o
   0   4   5       54.13       56.82      0.96 o
   1   4   5      690.81      727.33      6.32 o
   2   4   5      256.90      272.94      2.45 o
   3   4   5        6.02        6.07      0.27 o
   4   4   5      129.35      142.18      1.49 o
   5   4   5      150.25      187.71      1.89 o
   6   4   5       11.86       11.73      0.58 o
   7   4   5       90.48       91.71      2.47 o
   8   4   5        0.11       -0.26      1.26 o
   9   4   5       28.40       25.06      2.74 o
  10   4   5       36.45       38.17      3.60 o
  11   4   5        4.26        3.17      2.04 o
  -6   5   5        0.24        0.94      0.62 o
  -5   5   5       16.45       17.41      1.09 o
  -4   5   5        9.19       10.39      0.74 o
  -3   5   5       51.06       54.82      1.22 o
  -2   5   5       74.89       77.96      1.61 o
  -1   5   5      157.84      149.13      1.93 o
   0   5   5       51.83       60.02      1.06 o
   1   5   5       38.97       35.45      0.72 o
   2   5   5      136.71      128.49      1.37 o
   3   5   5       10.93        9.85      0.37 o
   4   5   5      825.40      855.78      6.82 o
   5   5   5        0.82        1.32      0.20 o
   6   5   5        0.24       -0.29      0.29 o
   7   5   5       82.40       75.74      1.75 o
   8   5   5        0.11        0.69      0.31 o
   9   5   5        6.36        8.43      2.07 o
  10   5   5        0.17       -1.37      1.61 o
  11   5   5        0.53       -1.70      1.70 o
  -5   6   5        0.16        0.18      0.75 o
  -4   6   5        1.06        0.45      0.86 o
  -3   6   5        1.34        2.08      0.75 o
  -2   6   5       17.65       15.53      1.78 o
  -1   6   5        0.00       -0.45      0.45 o
   0   6   5       83.43       79.46      2.04 o
   1   6   5      123.41      119.23      2.01 o
   2   6   5       18.30       20.63      0.58 o
   3   6   5      171.15      169.11      1.89 o
   4   6   5       11.78       11.51      0.45 o
   5   6   5        1.00        1.30      0.26 o
   6   6   5       51.67       55.56      1.20 o
   7   6   5        1.93        2.01      0.52 o
   8   6   5       36.84       32.28      0.99 o
   9   6   5       18.17       16.40      1.25 o
  10   6   5        4.36        7.28      2.22 o
  11   6   5        0.74        0.34      1.87 o
  -4   7   5        3.89        0.74      1.22 o
  -3   7   5        0.79        2.18      0.77 o
  -2   7   5        0.88        0.28      0.88 o
  -1   7   5        3.39        4.33      1.00 o
   0   7   5      140.69      146.83      4.38 o
   1   7   5       19.04       20.87      1.15 o
   2   7   5       75.42       78.23      1.59 o
   3   7   5      169.29      158.24      2.07 o
   4   7   5       11.29       10.54      0.49 o
   5   7   5      111.00      106.03      1.56 o
   6   7   5      301.86      298.04      3.53 o
   7   7   5        0.39        0.02      0.51 o
   8   7   5        0.83        0.15      0.40 o
   9   7   5       45.34       46.96      1.73 o
  10   7   5        3.49        2.22      1.19 o
  -3   8   5        0.06        0.45      0.92 o
  -2   8   5        0.09        0.75      0.93 o
  -1   8   5       70.55       72.22      3.18 o
   0   8   5       16.35       13.85      1.55 o
   1   8   5       10.97        9.72      1.30 o
   2   8   5       19.83       17.34      1.30 o
   3   8   5       71.24       69.09      1.85 o
   4   8   5        0.08        0.27      0.36 o
   5   8   5        0.48        0.24      0.36 o
   6   8   5        4.04        5.07      0.53 o
   7   8   5       21.96       21.55      1.01 o
   8   8   5        1.86        1.86      0.38 o
   9   8   5        2.98        5.13      0.60 o
  10   8   5        0.64        1.58      0.62 o
  -2   9   5        1.70        0.64      1.01 o
  -1   9   5        1.60        3.78      1.11 o
   0   9   5        0.87        0.27      2.61 o
   1   9   5        2.22        1.35      2.46 o
   2   9   5       28.87       29.76      2.95 o
   3   9   5       41.92       36.77      1.81 o
   4   9   5       42.18       43.20      1.68 o
   5   9   5       35.98       34.74      1.26 o
   6   9   5       12.94       12.31      0.84 o
   7   9   5       41.30       39.80      1.59 o
   8   9   5        0.72        1.76      0.68 o
   9   9   5       12.61       14.44      1.19 o
  10   9   5        1.54        0.13      0.82 o
   0  10   5        0.08        0.25      1.38 o
   1  10   5        2.06        1.71      1.15 o
   2  10   5       16.39       16.83      1.73 o
   3  10   5       60.95       58.88      3.37 o
   4  10   5        0.22        0.46      0.68 o
   5  10   5       18.84       20.92      1.55 o
   6  10   5        2.29        2.69      0.85 o
   7  10   5        0.01       -0.11      0.52 o
   8  10   5        2.15        3.28      0.99 o
   9  10   5        1.43        1.14      1.04 o
   1  11   5        0.50        2.66      1.70 o
   2  11   5        1.84        2.19      1.60 o
   3  11   5        5.89       11.00      2.48 o
   4  11   5        2.57        5.46      1.84 o
   5  11   5        2.81        4.57      1.57 o
   6  11   5        1.72        1.65      0.74 o
   7  11   5        0.70        0.83      0.68 o
   8  11   5        0.30        1.73      0.83 o
  -5 -10   6        0.41       -0.64      1.17 o
  -4 -10   6        2.31        0.91      1.14 o
  -3 -10   6        0.07       -0.77      0.77 o
  -2 -10   6        3.22        2.70      0.86 o
  -1 -10   6        4.72        4.30      0.95 o
   0 -10   6        0.19        1.17      1.84 o
  -7  -9   6        0.06        0.12      0.70 o
  -6  -9   6        4.29        5.25      1.89 o
  -5  -9   6       12.23       10.66      2.19 o
  -4  -9   6       12.88       12.87      1.45 o
  -3  -9   6        0.28        0.73      0.78 o
  -2  -9   6        2.02        1.20      0.83 o
  -1  -9   6        7.20        6.53      1.14 o
   0  -9   6        2.12        1.60      1.26 o
   1  -9   6        2.35        3.30      0.86 o
   2  -9   6        1.20        3.75      1.26 o
  -7  -8   6        0.08        0.23      0.55 o
  -6  -8   6        0.29        0.05      1.00 o
  -5  -8   6       19.50       18.61      2.16 o
  -4  -8   6       32.44       29.48      2.74 o
  -3  -8   6       18.09       18.89      1.95 o
  -2  -8   6       53.14       45.75      2.00 o
  -1  -8   6       40.47       37.45      1.87 o
   0  -8   6       34.59       30.95      2.56 o
   1  -8   6        0.30        0.58      0.66 o
   2  -8   6       37.33       40.00      1.82 o
   3  -8   6        4.62        5.55      2.15 o
  -8  -7   6        0.13        0.37      0.44 o
  -7  -7   6        0.09       -0.43      0.43 o
  -6  -7   6        0.98        3.16      0.83 o
  -5  -7   6       10.08       11.58      1.02 o
  -4  -7   6       10.46       10.01      1.17 o
  -3  -7   6       29.76       30.51      1.36 o
  -2  -7   6       10.69        9.48      1.07 o
  -1  -7   6        0.12       -0.58      0.58 o
   0  -7   6        0.44        0.99      0.67 o
   1  -7   6        1.18        1.00      0.75 o
   2  -7   6        3.69        5.63      0.84 o
   3  -7   6        0.01        2.15      0.80 o
   4  -7   6        0.45        0.21      0.74 o
  -8  -6   6        0.27       -0.41      0.42 o
  -7  -6   6        4.47        2.36      0.50 o
  -6  -6   6        1.84        1.46      0.58 o
  -5  -6   6        6.68        8.30      0.68 o
  -4  -6   6       34.79       35.18      1.00 o
  -3  -6   6       76.04       71.61      1.41 o
  -2  -6   6        7.18        8.59      0.85 o
  -1  -6   6      557.94      542.78      8.63 o
   0  -6   6      336.14      320.76      4.68 o
   1  -6   6        0.41        0.69      0.50 o
   2  -6   6        1.26        2.56      0.49 o
   3  -6   6        0.63        0.85      0.46 o
   4  -6   6       14.99       17.50      1.12 o
   5  -6   6        9.85        9.83      0.95 o
  -9  -5   6        1.12        4.93      2.08 o
  -8  -5   6        0.10        0.19      0.35 o
  -7  -5   6       13.13       13.86      0.74 o
  -6  -5   6       12.54       10.51      0.67 o
  -5  -5   6        5.76        5.34      0.44 o
  -4  -5   6       10.46       11.71      0.55 o
  -3  -5   6        3.21        4.43      0.40 o
  -2  -5   6       14.31       15.84      0.54 o
  -1  -5   6       21.40       23.20      0.65 o
   0  -5   6       39.98       39.97      0.96 o
   1  -5   6       39.74       36.23      0.99 o
   2  -5   6      125.72      123.93      2.70 o
   3  -5   6        0.05       -0.09      0.35 o
   4  -5   6        0.75        0.34      0.43 o
   5  -5   6        1.73        1.96      0.54 o
   6  -5   6        1.53        2.13      0.64 o
  -9  -4   6        0.04        0.43      0.82 o
  -8  -4   6        1.28        0.88      0.43 o
  -7  -4   6        0.01       -0.13      0.36 o
  -6  -4   6        2.69        4.09      0.47 o
  -5  -4   6       25.55       27.53      0.68 o
  -4  -4   6       12.83       13.15      0.51 o
  -3  -4   6        6.06        4.79      0.37 o
  -2  -4   6      177.59      185.76      1.98 o
  -1  -4   6      113.93      108.43      1.44 o
   0  -4   6       41.87       43.63      0.97 o
   1  -4   6      314.92      319.66      3.25 o
   2  -4   6        6.48        6.88      0.50 o
   3  -4   6       81.42       82.28      1.60 o
   4  -4   6       11.58       15.98      0.82 o
   5  -4   6        8.96        8.30      0.69 o
   6  -4   6        7.09        5.87      0.62 o
   7  -4   6        4.16        4.09      0.58 o
  -9  -3   6        0.01       -1.37      1.37 o
  -8  -3   6       10.54       11.85      1.07 o
  -7  -3   6        1.26        0.70      0.37 o
  -6  -3   6       15.88       17.10      0.71 o
  -5  -3   6       51.51       47.59      0.92 o
  -4  -3   6        0.38        0.24      0.25 o
  -3  -3   6        0.73        0.86      0.22 o
  -2  -3   6      197.73      202.20      2.29 o
  -1  -3   6       64.72       61.26      0.91 o
   0  -3   6        5.64        6.09      0.36 o
   1  -3   6      518.20      493.75      4.53 o
   2  -3   6      245.28      254.51      2.79 o
   3  -3   6       33.02       28.25      0.81 o
   4  -3   6      192.56      194.92      2.52 o
   5  -3   6       59.36       58.76      1.57 o
   6  -3   6        3.04        2.67      0.77 o
   7  -3   6        0.78        1.18      0.55 o
   8  -3   6        0.70        0.75      1.18 o
  -8  -2   6        0.07        0.34      0.60 o
  -7  -2   6        5.92        6.94      0.53 o
  -6  -2   6       18.14       18.21      0.68 o
  -5  -2   6      110.47      107.99      1.45 o
  -4  -2   6        4.66        3.11      0.35 o
  -3  -2   6        2.26        1.56      0.21 o
  -2  -2   6       62.12       62.77      1.00 o
  -1  -2   6       72.63       63.41      0.90 o
   0  -2   6      129.25      145.14      1.64 o
   1  -2   6       25.92       30.66      0.64 o
   2  -2   6       12.21       12.20      0.43 o
   3  -2   6       21.00       17.85      0.56 o
   4  -2   6      155.69      151.62      1.99 o
   5  -2   6        0.39       -0.19      0.29 o
   6  -2   6       53.80       51.39      1.29 o
   7  -2   6        0.89        0.61      0.40 o
   8  -2   6        0.97        1.89      0.76 o
  -8  -1   6       16.30       17.51      1.28 o
  -7  -1   6        1.13        0.83      0.40 o
  -6  -1   6        3.34        1.90      0.40 o
  -5  -1   6       44.40       45.61      0.90 o
  -4  -1   6      441.79      428.80      3.78 o
  -3  -1   6        5.35        5.00      0.31 o
  -2  -1   6      132.50      130.70      1.39 o
  -1  -1   6        3.30        2.39      0.31 o
   0  -1   6      417.42      434.07      3.91 o
   1  -1   6       29.27       27.60      0.57 o
   2  -1   6      236.04      248.49      2.42 o
   3  -1   6      569.77      599.60      5.52 o
   4  -1   6       12.19       13.35      0.49 o
   5  -1   6       79.82       76.52      1.61 o
   6  -1   6       42.08       43.12      1.08 o
   7  -1   6        1.14        1.67      0.40 o
   8  -1   6       33.98       31.54      2.08 o
   9  -1   6        1.98        1.70      1.53 o
  -8   0   6       10.75        9.92      0.70 o
  -7   0   6        0.22        1.45      0.52 o
  -6   0   6        0.33        0.30      0.37 o
  -5   0   6        0.04        0.10      0.29 o
  -4   0   6       71.75       70.20      1.15 o
  -3   0   6        0.01        0.38      0.20 o
  -2   0   6       24.97       25.54      0.61 o
  -1   0   6      640.51      650.25      4.99 o
   0   0   6      652.01      651.43      6.02 o
   1   0   6        5.10        5.76      0.32 o
   2   0   6      539.53      612.69      6.07 o
   3   0   6      508.48      540.35      5.81 o
   4   0   6      225.71      214.69      2.58 o
   5   0   6      202.97      204.89      2.80 o
   6   0   6      723.18      702.43      8.12 o
   7   0   6        6.04        4.93      0.53 o
   8   0   6        0.03        0.09      0.41 o
   9   0   6        2.81        3.16      0.60 o
  -8   1   6        8.13        9.46      0.63 o
  -7   1   6       11.41       13.94      0.85 o
  -6   1   6        0.00        0.14      0.38 o
  -5   1   6        8.33       10.03      0.59 o
  -4   1   6      284.50      277.05      2.70 o
  -3   1   6        1.92        0.72      0.23 o
  -2   1   6        0.37        0.66      0.24 o
  -1   1   6       14.33       18.74      0.42 o
   0   1   6       27.56       24.41      0.50 o
   1   1   6       16.61       16.44      0.49 o
   2   1   6      150.28      149.82      1.79 o
   3   1   6       36.68       41.19      0.79 o
   4   1   6      122.27      144.62      1.81 o
   5   1   6       81.91       83.56      1.26 o
   6   1   6       22.39       22.09      0.78 o
   7   1   6      191.45      191.47      2.98 o
   8   1   6        5.94        5.55      0.39 o
   9   1   6        2.62        2.73      0.54 o
  10   1   6        6.51        7.70      1.57 o
  -7   2   6        0.19       -0.07      0.46 o
  -6   2   6        8.86        9.74      1.16 o
  -5   2   6        1.04        0.55      0.37 o
  -4   2   6        9.10        8.70      0.52 o
  -3   2   6      150.18      144.96      1.87 o
  -2   2   6       33.68       35.04      0.73 o
  -1   2   6       64.76       63.78      0.99 o
   0   2   6      237.34      264.17      2.60 o
   1   2   6      166.53      181.60      2.03 o
   2   2   6       35.55       35.78      0.66 o
   3   2   6      564.89      636.70      6.22 o
   4   2   6      369.90      419.88      3.99 o
   5   2   6      225.70      242.63      2.85 o
   6   2   6      387.80      376.82      4.58 o
   7   2   6      217.08      215.19      3.73 o
   8   2   6        0.51        0.01      0.29 o
   9   2   6        2.57        2.34      0.55 o
  10   2   6       24.95       26.33      1.19 o
  -7   3   6        1.84        2.52      0.58 o
  -6   3   6        0.92        0.89      0.46 o
  -5   3   6        4.66        5.19      0.73 o
  -4   3   6       11.36       11.82      0.63 o
  -3   3   6        1.42        1.32      0.30 o
  -2   3   6       37.52       38.73      0.80 o
  -1   3   6       12.23       16.12      0.51 o
   0   3   6      476.29      498.98      4.56 o
   1   3   6       55.08       60.16      0.91 o
   2   3   6        0.21        0.00      0.15 o
   3   3   6       49.01       60.05      0.87 o
   4   3   6      105.65      116.54      1.33 o
   5   3   6       54.45       62.64      0.94 o
   6   3   6       84.93       84.61      1.81 o
   7   3   6       49.65       46.44      1.35 o
   8   3   6       24.05       24.59      2.57 o
   9   3   6       18.10       13.11      2.23 o
  10   3   6        6.55        9.59      2.38 o
  -6   4   6        0.13        0.72      0.52 o
  -5   4   6       12.66       14.52      1.00 o
  -4   4   6       10.64       11.77      0.74 o
  -3   4   6       14.10       15.49      0.63 o
  -2   4   6        4.91        6.03      0.40 o
  -1   4   6       38.55       42.87      0.79 o
   0   4   6       24.49       29.72      0.58 o
   1   4   6      105.30      118.71      1.41 o
   2   4   6      640.12      637.15      5.59 o
   3   4   6       78.64       85.76      1.11 o
   4   4   6        5.03        7.34      0.32 o
   5   4   6        1.26        2.61      0.22 o
   6   4   6       13.45       18.32      0.66 o
   7   4   6       55.16       50.39      1.42 o
   8   4   6       15.84       12.55      2.11 o
   9   4   6       23.32       23.92      2.73 o
  10   4   6       12.92       11.49      2.54 o
  -5   5   6        0.00       -0.01      0.58 o
  -4   5   6        3.75        3.96      0.64 o
  -3   5   6       12.16       14.79      0.82 o
  -2   5   6       17.88       17.82      0.70 o
  -1   5   6       20.58       23.59      0.78 o
   0   5   6        0.12       -0.25      0.25 o
   1   5   6      100.98      102.65      1.35 o
   2   5   6        0.53        1.05      0.20 o
   3   5   6      167.76      158.02      1.66 o
   4   5   6       39.01       37.11      0.77 o
   5   5   6      132.89      152.96      1.91 o
   6   5   6       17.76       16.26      0.48 o
   7   5   6       51.17       45.45      1.48 o
   8   5   6       10.73       11.54      0.70 o
   9   5   6       44.70       43.27      3.52 o
  10   5   6        0.15       -0.33      1.54 o
  11   5   6        4.39        2.48      2.08 o
  -5   6   6        2.75        2.53      0.87 o
  -4   6   6        0.30        0.41      0.85 o
  -3   6   6       16.11       12.07      1.20 o
  -2   6   6        7.46        6.51      1.22 o
  -1   6   6        0.41        0.08      0.58 o
   0   6   6       20.45       20.99      0.78 o
   1   6   6       74.07       70.81      1.33 o
   2   6   6      157.00      151.68      2.07 o
   3   6   6        0.48        0.32      0.23 o
   4   6   6        4.06        4.54      0.33 o
   5   6   6       60.18       62.26      1.06 o
   6   6   6       50.01       50.30      1.27 o
   7   6   6       36.57       32.92      2.03 o
   8   6   6       31.46       32.47      1.49 o
   9   6   6        3.87        4.68      0.55 o
  -4   7   6        0.13        0.26      2.40 o
  -3   7   6        2.21        5.04      1.28 o
  -2   7   6       91.53       97.26      3.95 o
  -1   7   6       78.09       76.85      3.14 o
   0   7   6        0.16        0.68      0.73 o
   1   7   6        8.55        6.09      1.33 o
   2   7   6        0.80        1.03      0.37 o
   3   7   6        6.34        7.38      0.52 o
   4   7   6       52.42       48.13      1.20 o
   5   7   6       15.97       17.59      0.63 o
   6   7   6       22.27       22.69      1.00 o
   7   7   6        0.06        0.71      0.37 o
   8   7   6        2.49        2.58      0.51 o
   9   7   6       15.63       18.04      1.92 o
  10   7   6        1.04        0.94      0.48 o
  -3   8   6        7.44        9.29      2.06 o
  -2   8   6        2.06        1.24      0.87 o
  -1   8   6        0.78       -0.36      1.13 o
   0   8   6       10.90        9.97      1.41 o
   1   8   6       52.96       55.31      2.59 o
   2   8   6       33.21       32.50      1.70 o
   3   8   6      152.47      148.67      2.50 o
   4   8   6       37.88       38.05      1.13 o
   5   8   6        6.46        5.88      0.61 o
   6   8   6        9.17        8.98      0.61 o
   7   8   6        2.64        3.63      0.60 o
   8   8   6       19.57       19.41      1.34 o
   9   8   6        2.02        2.57      0.49 o
  10   8   6        3.15        4.21      1.15 o
  -2   9   6        0.06        0.42      1.49 o
  -1   9   6        0.03       -0.60      0.85 o
   0   9   6       13.97       13.44      1.83 o
   1   9   6        5.19        4.55      2.13 o
   2   9   6       24.59       25.78      1.95 o
   3   9   6       16.64       17.27      1.51 o
   4   9   6        5.95        4.32      0.78 o
   5   9   6       31.55       31.01      2.00 o
   6   9   6       29.58       28.55      1.15 o
   7   9   6        0.81       -0.55      0.55 o
   8   9   6        4.26        6.52      1.78 o
   9   9   6       29.82       28.79      2.36 o
  10   9   6        3.91        4.15      1.14 o
   0  10   6        0.55        2.75      1.59 o
   1  10   6        1.64        2.08      1.28 o
   2  10   6        3.14        1.88      0.96 o
   3  10   6        0.64        0.68      0.91 o
   4  10   6       38.78       34.86      2.35 o
   5  10   6       11.56       12.63      1.59 o
   6  10   6        2.12        0.66      0.66 o
   7  10   6       35.15       31.98      1.40 o
   8  10   6        5.47        6.28      1.08 o
   9  10   6        1.09        1.91      1.03 o
   2  11   6        0.23       -1.81      2.13 o
   3  11   6        0.01        0.16      1.09 o
   4  11   6        0.28        0.86      1.53 o
   5  11   6        2.42        1.27      1.54 o
   6  11   6        1.07       -0.17      0.73 o
   7  11   6       11.56       10.89      1.04 o
   8  11   6        1.50        3.96      0.96 o
  -4 -10   7        5.19        3.68      1.37 o
  -3 -10   7        1.86        2.81      1.21 o
  -2 -10   7        6.57        6.88      1.39 o
  -6  -9   7        0.02        0.28      1.44 o
  -5  -9   7        5.19        6.76      2.21 o
  -4  -9   7        2.34        2.74      0.95 o
  -3  -9   7       10.13        9.42      1.33 o
  -2  -9   7        3.20        1.30      0.84 o
  -1  -9   7        0.92        0.75      0.81 o
   0  -9   7        6.59        8.01      1.25 o
   1  -9   7       25.41       26.78      1.67 o
  -7  -8   7        2.45        3.23      0.70 o
  -6  -8   7        0.19        0.42      0.69 o
  -5  -8   7        1.80        1.05      0.77 o
  -4  -8   7       46.09       46.78      2.91 o
  -3  -8   7       35.97       35.54      2.33 o
  -2  -8   7        1.54        1.03      0.90 o
  -1  -8   7       25.86       22.75      1.60 o
   0  -8   7       17.22       17.00      1.49 o
   1  -8   7        0.00        0.15      1.13 o
   2  -8   7        2.18        2.57      0.82 o
   3  -8   7        3.71        5.37      2.77 o
  -7  -7   7        4.54        4.68      0.62 o
  -6  -7   7       12.82       13.18      0.83 o
  -5  -7   7        0.23       -0.20      0.50 o
  -4  -7   7        0.13       -0.09      0.53 o
  -3  -7   7        0.00       -0.71      0.71 o
  -2  -7   7       36.26       33.03      1.64 o
  -1  -7   7       84.40       84.24      2.64 o
   0  -7   7        3.08        3.87      1.01 o
   1  -7   7        2.76        2.12      0.81 o
   2  -7   7       14.80       14.58      1.40 o
   3  -7   7       16.09       18.13      1.82 o
   4  -7   7        1.78        2.24      0.93 o
  -8  -6   7        3.47        3.00      0.63 o
  -7  -6   7        0.02       -0.16      0.45 o
  -6  -6   7        0.49        0.98      0.76 o
  -5  -6   7       11.92       10.68      0.82 o
  -4  -6   7        2.88        2.16      0.45 o
  -3  -6   7       12.85       14.53      0.77 o
  -2  -6   7        6.19        7.80      0.82 o
  -1  -6   7       56.17       55.03      2.03 o
   0  -6   7        5.15        6.14      0.95 o
   1  -6   7       69.68       70.66      2.39 o
   2  -6   7        2.94        2.41      0.67 o
   3  -6   7        2.67        3.60      0.60 o
   4  -6   7        2.32        1.85      0.64 o
   5  -6   7       10.44        9.79      0.98 o
  -8  -5   7        4.37        3.84      1.03 o
  -7  -5   7        0.41        0.85      0.48 o
  -6  -5   7        2.19        2.72      0.52 o
  -5  -5   7        6.20        5.89      0.53 o
  -4  -5   7        7.55        8.83      0.56 o
  -3  -5   7        0.40        1.61      0.41 o
  -2  -5   7        5.01        6.34      0.50 o
  -1  -5   7        5.50        4.88      0.41 o
   0  -5   7       17.99       17.62      1.09 o
   1  -5   7       49.60       47.95      1.17 o
   2  -5   7       11.18       12.02      0.72 o
   3  -5   7        1.19        2.02      0.48 o
   4  -5   7        7.80        8.85      0.76 o
   5  -5   7        6.84        6.49      0.73 o
   6  -5   7        0.04        0.53      0.56 o
  -8  -4   7        2.29        1.19      0.43 o
  -7  -4   7       15.18       16.07      0.94 o
  -6  -4   7        3.10        2.43      0.49 o
  -5  -4   7        2.92        2.66      0.42 o
  -4  -4   7        1.47        0.03      0.28 o
  -3  -4   7       38.10       39.58      0.89 o
  -2  -4   7        0.56        0.30      0.28 o
  -1  -4   7        7.28        4.72      0.45 o
   0  -4   7       37.74       38.85      0.92 o
   1  -4   7      362.48      354.93      4.10 o
   2  -4   7        1.10        1.49      0.38 o
   3  -4   7      143.12      144.20      2.52 o
   4  -4   7        5.36        3.95      0.76 o
   5  -4   7        3.35        5.07      0.61 o
   6  -4   7        6.19        4.93      0.66 o
   7  -4   7        7.56        8.56      1.00 o
  -8  -3   7       10.27       11.68      0.85 o
  -7  -3   7        2.18        2.28      0.46 o
  -6  -3   7        1.14        1.20      0.39 o
  -5  -3   7       23.11       23.34      0.78 o
  -4  -3   7      232.80      222.52      2.35 o
  -3  -3   7       26.84       26.99      0.65 o
  -2  -3   7        5.41        4.27      0.39 o
  -1  -3   7       43.93       41.86      0.82 o
   0  -3   7       17.32       17.17      0.58 o
   1  -3   7        0.20        0.49      0.25 o
   2  -3   7       15.98       14.64      0.54 o
   3  -3   7      237.05      230.52      2.86 o
   4  -3   7       12.54       11.63      0.64 o
   5  -3   7       28.70       30.84      1.06 o
   6  -3   7       30.78       34.14      1.11 o
   7  -3   7        4.04        5.18      1.41 o
   8  -3   7        1.88        2.96      0.74 o
  -8  -2   7        0.31        0.43      0.39 o
  -7  -2   7       15.18       18.03      0.79 o
  -6  -2   7        0.01        0.08      0.35 o
  -5  -2   7       16.15       15.51      0.65 o
  -4  -2   7        8.56        8.45      0.55 o
  -3  -2   7        4.26        3.56      0.29 o
  -2  -2   7       51.13       50.17      1.02 o
  -1  -2   7        5.38        5.00      0.34 o
   0  -2   7        0.90        1.64      0.25 o
   1  -2   7       71.06       74.49      1.10 o
   2  -2   7      446.69      456.20      4.46 o
   3  -2   7      434.54      423.86      4.22 o
   4  -2   7       11.82       11.76      0.58 o
   5  -2   7      103.95      109.17      1.90 o
   6  -2   7       81.02       80.48      1.93 o
   7  -2   7       11.92       12.03      1.04 o
   8  -2   7        3.77        5.82      1.28 o
  -8  -1   7        0.34        0.43      0.52 o
  -7  -1   7        8.94       11.34      0.74 o
  -6  -1   7        0.02       -0.30      0.36 o
  -5  -1   7        5.78        5.09      0.45 o
  -4  -1   7      242.20      225.64      2.44 o
  -3  -1   7       66.52       66.49      1.06 o
  -2  -1   7      100.14       93.37      1.25 o
  -1  -1   7      974.56      998.26      8.47 o
   0  -1   7      468.32      482.87      4.70 o
   1  -1   7       47.83       46.73      0.80 o
   2  -1   7       64.37       62.92      0.95 o
   3  -1   7       75.75       84.23      1.21 o
   4  -1   7       49.83       52.59      1.10 o
   5  -1   7      369.07      354.88      4.65 o
   6  -1   7       10.70       10.18      0.68 o
   7  -1   7      113.09      114.30      2.17 o
   8  -1   7        7.96        8.01      1.02 o
   9  -1   7        1.00        3.55      1.02 o
  -8   0   7        0.32       -0.19      0.43 o
  -7   0   7       13.93       17.32      1.09 o
  -6   0   7        9.26        7.88      0.61 o
  -5   0   7        0.24        0.58      0.34 o
  -4   0   7        2.70        2.87      0.40 o
  -3   0   7       71.84       61.66      1.05 o
  -2   0   7      219.96      214.28      2.24 o
  -1   0   7      132.29      119.55      1.27 o
   0   0   7       60.42       63.54      1.02 o
   1   0   7       14.40       12.80      0.48 o
   2   0   7      283.82      301.50      3.31 o
   3   0   7       61.81       74.53      1.40 o
   4   0   7        3.92        4.14      0.37 o
   5   0   7       28.35       32.02      0.94 o
   6   0   7      133.35      137.49      2.33 o
   7   0   7      105.61      102.93      2.32 o
   8   0   7        4.41        3.86      0.57 o
   9   0   7       18.55       19.51      1.39 o
  -7   1   7        0.00        0.09      0.46 o
  -6   1   7        1.38        0.37      0.41 o
  -5   1   7        8.89        9.81      0.63 o
  -4   1   7      116.91      116.06      1.70 o
  -3   1   7      114.53      105.77      1.80 o
  -2   1   7      187.41      194.52      1.98 o
  -1   1   7        8.03        5.74      0.29 o
   0   1   7      141.62      168.89      1.99 o
   1   1   7       37.73       41.39      0.84 o
   2   1   7        0.93        0.88      0.21 o
   3   1   7       51.34       48.61      0.94 o
   4   1   7        6.84        6.61      0.41 o
   5   1   7        1.21        0.70      0.26 o
   6   1   7       98.70      103.69      1.76 o
   7   1   7        0.32        0.94      0.38 o
   8   1   7        5.45        7.45      0.48 o
   9   1   7       22.02       22.09      1.06 o
  10   1   7        1.04        1.20      0.70 o
  -7   2   7        0.00        0.82      0.51 o
  -6   2   7        9.71        9.89      0.73 o
  -5   2   7        7.19        6.89      0.60 o
  -4   2   7       53.55       49.96      1.06 o
  -3   2   7       61.31       58.97      1.23 o
  -2   2   7       99.77      104.15      1.55 o
  -1   2   7       69.41       62.24      1.03 o
   0   2   7       71.96       62.91      1.06 o
   1   2   7        1.82        2.71      0.29 o
   2   2   7       28.04       24.02      0.65 o
   3   2   7        0.11       -0.10      0.19 o
   4   2   7      257.43      268.36      2.88 o
   5   2   7       14.11       14.30      0.47 o
   6   2   7        0.73        0.67      0.28 o
   7   2   7        0.64        0.61      0.30 o
   8   2   7        8.77        8.35      0.63 o
   9   2   7       40.08       41.82      2.46 o
  10   2   7        2.24        3.03      0.46 o
  -6   3   7       14.71       18.59      1.00 o
  -5   3   7       18.15       19.83      0.90 o
  -4   3   7        1.15        0.59      0.40 o
  -3   3   7       26.02       24.92      0.90 o
  -2   3   7       26.45       25.47      0.74 o
  -1   3   7       28.35       32.57      0.81 o
   0   3   7        1.98        1.32      0.24 o
   1   3   7       22.25       23.20      0.59 o
   2   3   7        0.70       -0.21      0.21 o
   3   3   7      106.73       95.74      1.62 o
   4   3   7       23.73       27.03      0.57 o
   5   3   7       97.44      122.43      1.49 o
   6   3   7        6.97        5.86      0.42 o
   7   3   7        8.80        9.70      0.57 o
   8   3   7       17.27       16.85      0.78 o
   9   3   7        8.83        7.63      0.72 o
  10   3   7        1.59        1.20      1.73 o
  -6   4   7        5.74        7.03      0.76 o
  -5   4   7        0.00        0.27      0.54 o
  -4   4   7        2.65        2.71      0.56 o
  -3   4   7       47.95       49.82      1.47 o
  -2   4   7        0.12        0.30      0.29 o
  -1   4   7       53.17       48.61      0.89 o
   0   4   7      232.55      260.08      3.47 o
   1   4   7       10.05        6.83      0.37 o
   2   4   7      200.72      198.26      2.15 o
   3   4   7        0.09        0.01      0.22 o
   4   4   7       34.18       39.40      0.78 o
   5   4   7        8.67       11.05      0.40 o
   6   4   7        8.78        8.29      0.41 o
   7   4   7        0.04        0.32      0.29 o
   8   4   7      120.84      109.38      2.51 o
  -5   5   7        6.24        6.14      1.04 o
  -4   5   7        2.79        4.23      0.87 o
  -3   5   7        0.00        0.10      0.57 o
  -2   5   7        0.01        0.91      0.63 o
  -1   5   7       35.81       34.06      0.92 o
   0   5   7       45.69       44.96      1.05 o
   1   5   7       50.03       48.22      0.90 o
   2   5   7      153.50      156.19      1.78 o
   3   5   7       56.69       53.94      0.93 o
   4   5   7       14.26       13.41      0.53 o
   5   5   7        1.74        2.24      0.38 o
   6   5   7       83.76       84.09      1.73 o
   7   5   7        0.12       -0.10      0.39 o
   8   5   7       11.61       10.48      0.73 o
   9   5   7       19.21       19.30      0.85 o
  -4   6   7       17.05       18.69      3.20 o
  -3   6   7        6.13        6.11      1.03 o
  -2   6   7       24.49       26.78      1.91 o
  -1   6   7       16.72       15.27      2.72 o
   0   6   7        4.42        2.16      0.95 o
   1   6   7       17.77       19.99      0.81 o
   2   6   7        0.00       -0.20      0.20 o
   3   6   7      185.73      176.53      2.01 o
   4   6   7       28.84       25.86      0.71 o
   5   6   7      248.17      249.13      3.23 o
   6   6   7       60.27       59.93      2.22 o
   7   6   7       46.68       49.68      1.78 o
   8   6   7        1.81        0.94      0.47 o
   9   6   7        0.08       -0.16      0.67 o
  -3   7   7        4.93        5.68      1.72 o
  -2   7   7        3.70        4.26      1.18 o
  -1   7   7        5.80        6.94      1.28 o
   0   7   7        1.79        2.65      0.86 o
   1   7   7        4.73        3.89      0.86 o
   2   7   7       61.94       61.35      1.31 o
   3   7   7      197.18      187.02      2.44 o
   4   7   7      175.79      174.83      2.30 o
   5   7   7       18.93       21.66      0.82 o
   6   7   7       49.02       48.98      1.43 o
   7   7   7        1.01        0.55      0.38 o
   8   7   7       11.52       11.27      0.95 o
   9   7   7        7.63        6.96      1.21 o
  10   7   7        0.23        0.13      0.54 o
  -2   8   7        0.12       -0.29      0.81 o
  -1   8   7        0.11        1.10      0.91 o
   0   8   7        8.64        9.88      1.42 o
   1   8   7        0.81        2.75      0.94 o
   2   8   7       47.83       49.86      2.06 o
   3   8   7      107.56       95.05      2.81 o
   4   8   7       98.06       96.30      2.21 o
   5   8   7       36.39       32.42      1.14 o
   6   8   7        0.01       -0.36      0.36 o
   7   8   7       78.23       69.00      3.20 o
   8   8   7        0.63        0.68      0.47 o
   9   8   7        0.28        0.15      0.73 o
  10   8   7        0.00        0.73      0.73 o
  -1   9   7        0.32        1.47      1.51 o
   0   9   7       14.82       14.65      1.72 o
   1   9   7        5.27        4.85      1.26 o
   2   9   7       23.45       25.10      1.97 o
   3   9   7        0.66        0.24      0.67 o
   4   9   7        7.56        6.99      1.05 o
   5   9   7        9.43        8.14      1.15 o
   6   9   7        0.01       -0.50      0.50 o
   7   9   7       40.59       37.97      2.06 o
   8   9   7        2.95        2.26      0.77 o
   9   9   7        0.90        0.74      0.86 o
   0  10   7        2.75        2.87      2.17 o
   1  10   7        3.69        4.73      1.28 o
   2  10   7        2.69        2.71      1.02 o
   3  10   7       31.56       31.50      2.35 o
   4  10   7        6.52        6.30      1.52 o
   5  10   7        1.03        1.94      0.67 o
   6  10   7        1.37        1.63      0.94 o
   7  10   7        0.46       -0.02      0.54 o
   8  10   7        0.19       -0.72      0.72 o
   9  10   7        0.01        0.67      0.97 o
   2  11   7        4.30        7.26      2.50 o
   3  11   7        0.33        0.65      0.93 o
   4  11   7        2.97        1.44      1.70 o
   5  11   7        1.15        0.44      1.46 o
   6  11   7        3.73        4.20      0.89 o
   7  11   7        0.02        0.53      0.64 o
  -5  -9   8        6.17        6.28      2.17 o
  -4  -9   8        3.56        1.60      0.88 o
  -3  -9   8        0.04       -0.91      1.04 o
  -2  -9   8        0.27        1.32      0.83 o
  -1  -9   8        2.68        2.54      1.05 o
   0  -9   8        0.52        1.31      0.84 o
  -6  -8   8        0.76       -0.15      1.33 o
  -5  -8   8        1.88        2.80      1.64 o
  -4  -8   8        0.13       -0.05      0.68 o
  -3  -8   8        4.87        4.79      0.97 o
  -2  -8   8       24.47       25.77      1.89 o
  -1  -8   8        0.00        0.38      0.74 o
   0  -8   8       33.29       36.11      2.33 o
   1  -8   8       32.05       33.97      2.77 o
   2  -8   8        8.15       11.57      1.23 o
  -7  -7   8        0.61       -0.42      0.50 o
  -6  -7   8        0.11        0.46      0.61 o
  -5  -7   8        0.94        1.78      1.18 o
  -4  -7   8        0.02       -0.61      0.61 o
  -3  -7   8        0.07        1.11      0.62 o
  -2  -7   8       31.23       33.43      1.69 o
  -1  -7   8       10.20       10.44      1.56 o
   0  -7   8        0.00        0.15      0.69 o
   1  -7   8        2.56        2.86      0.97 o
   2  -7   8        0.03       -0.34      1.11 o
   3  -7   8        0.95        3.81      1.66 o
   4  -7   8       15.26       14.23      2.14 o
  -7  -6   8        0.10       -0.31      0.48 o
  -6  -6   8       10.47       12.25      0.84 o
  -5  -6   8        1.94        2.49      0.59 o
  -4  -6   8        0.01       -0.41      0.41 o
  -3  -6   8        0.02        0.24      0.48 o
  -2  -6   8       12.21        9.03      1.01 o
  -1  -6   8       27.39       30.25      1.98 o
   0  -6   8       29.64       29.53      1.56 o
   1  -6   8       20.92       24.71      1.53 o
   2  -6   8        0.20       -0.60      0.60 o
   3  -6   8        2.51        3.74      0.67 o
   4  -6   8        1.09        1.58      0.87 o
   5  -6   8        2.14        3.93      0.99 o
  -8  -5   8       15.85       17.66      0.88 o
  -7  -5   8        7.76        9.26      0.75 o
  -6  -5   8        7.13        8.93      0.71 o
  -5  -5   8       36.14       32.71      1.12 o
  -4  -5   8        8.05        7.31      0.55 o
  -3  -5   8       32.28       31.06      1.17 o
  -2  -5   8       11.50       12.56      0.83 o
  -1  -5   8        2.13        1.96      0.50 o
   0  -5   8       51.59       50.78      1.65 o
   1  -5   8        0.13        0.63      0.50 o
   2  -5   8       65.23       70.96      1.62 o
   3  -5   8       17.19       15.45      0.85 o
   4  -5   8        1.04        1.01      0.52 o
   5  -5   8        1.53        2.38      0.60 o
   6  -5   8       25.70       28.90      1.35 o
  -8  -4   8        0.56        1.49      0.49 o
  -7  -4   8        0.02        1.09      0.50 o
  -6  -4   8        3.64        4.42      0.58 o
  -5  -4   8       16.35       15.69      0.85 o
  -4  -4   8        5.02        4.72      0.55 o
  -3  -4   8        0.08       -0.31      0.39 o
  -2  -4   8       16.72       13.60      0.77 o
  -1  -4   8       44.56       43.25      1.08 o
   0  -4   8        2.29        0.57      0.35 o
   1  -4   8       18.27       15.81      0.77 o
   2  -4   8      121.23      121.78      2.10 o
   3  -4   8       66.89       62.75      1.65 o
   4  -4   8       22.83       21.68      0.99 o
   5  -4   8       33.41       36.78      1.27 o
   6  -4   8       25.61       23.95      1.24 o
   7  -4   8        8.35       11.95      1.15 o
  -8  -3   8        4.14        5.05      0.69 o
  -7  -3   8       10.37       11.74      0.79 o
  -6  -3   8        0.30        0.47      0.44 o
  -5  -3   8       17.01       15.70      0.74 o
  -4  -3   8      232.28      239.59      2.92 o
  -3  -3   8        9.83       10.12      0.58 o
  -2  -3   8       31.15       34.06      0.85 o
  -1  -3   8      111.07      115.02      2.09 o
   0  -3   8        2.54        1.43      0.31 o
   1  -3   8       59.80       65.41      1.35 o
   2  -3   8        3.39        4.28      0.51 o
   3  -3   8       25.59       25.19      0.88 o
   4  -3   8        6.41        5.85      0.58 o
   5  -3   8       10.80       10.70      1.02 o
   6  -3   8       15.50       18.24      1.06 o
   7  -3   8       25.76       25.05      1.95 o
  -8  -2   8        1.04        1.31      0.49 o
  -7  -2   8        5.16        4.93      0.61 o
  -6  -2   8       13.21       14.37      0.70 o
  -5  -2   8       12.35       14.66      0.71 o
  -4  -2   8        2.06        1.40      0.52 o
  -3  -2   8        0.02       -0.26      0.26 o
  -2  -2   8       44.83       43.73      0.81 o
  -1  -2   8      156.94      165.91      1.93 o
   0  -2   8        2.23        1.15      0.30 o
   1  -2   8       54.27       43.95      0.86 o
   2  -2   8        4.94        5.80      0.41 o
   3  -2   8        0.00       -0.25      0.25 o
   4  -2   8      136.22      133.08      1.93 o
   5  -2   8       17.55       16.87      0.91 o
   6  -2   8      177.86      177.46      3.69 o
   7  -2   8       50.48       47.68      2.97 o
   8  -2   8        5.67        6.55      1.39 o
  -7  -1   8        9.79        9.70      0.76 o
  -6  -1   8        0.22        0.84      0.39 o
  -5  -1   8        2.71        3.30      0.45 o
  -4  -1   8      155.93      155.82      2.20 o
  -3  -1   8        0.06       -0.01      0.27 o
  -2  -1   8       44.54       39.50      0.78 o
  -1  -1   8       43.78       49.98      0.96 o
   0  -1   8      341.86      369.00      4.07 o
   1  -1   8       56.91       68.85      1.14 o
   2  -1   8      102.21       90.58      1.43 o
   3  -1   8       37.10       35.96      0.93 o
   4  -1   8        5.27        4.97      0.48 o
   5  -1   8       45.69       46.63      1.32 o
   6  -1   8       23.24       23.92      0.98 o
   7  -1   8        5.23        6.79      0.66 o
   8  -1   8        6.43        5.88      1.26 o
   9  -1   8        5.06        4.73      1.17 o
  -7   0   8        6.85        7.25      0.71 o
  -6   0   8        4.73        4.87      0.56 o
  -5   0   8        4.40        5.31      0.54 o
  -4   0   8        1.25        0.83      0.39 o
  -3   0   8        3.21        3.88      0.37 o
  -2   0   8       95.28       94.15      1.47 o
  -1   0   8       48.60       50.91      0.89 o
   0   0   8       69.60       65.56      1.18 o
   1   0   8        3.74        4.26      0.40 o
   2   0   8        7.70        7.76      0.49 o
   3   0   8       17.40       16.63      0.61 o
   4   0   8       30.10       27.44      0.84 o
   5   0   8      121.63      120.79      2.23 o
   6   0   8        6.56        6.43      0.54 o
   7   0   8        2.59        3.15      0.53 o
   8   0   8       10.45        9.72      0.95 o
   9   0   8        2.97        3.06      0.95 o
  -7   1   8        2.26        2.33      0.59 o
  -6   1   8        0.00        0.07      0.43 o
  -5   1   8        0.06        0.62      0.40 o
  -4   1   8       19.15       16.70      0.76 o
  -3   1   8       10.71        9.95      0.57 o
  -2   1   8        3.35        3.29      0.27 o
  -1   1   8      143.01      146.98      1.53 o
   0   1   8      260.10      267.24      2.90 o
   1   1   8       30.67       29.11      1.03 o
   2   1   8       33.18       35.48      1.26 o
   3   1   8      246.20      262.24      3.22 o
   4   1   8       34.79       44.68      1.04 o
   5   1   8       23.81       20.27      0.76 o
   6   1   8        0.10        0.37      0.29 o
   7   1   8       63.18       63.68      1.65 o
   8   1   8       10.87       12.45      0.91 o
   9   1   8       12.61       13.32      0.97 o
  -6   2   8        3.02        3.62      0.80 o
  -5   2   8        1.97        1.92      0.48 o
  -4   2   8       35.89       34.65      1.07 o
  -3   2   8       22.86       24.63      0.92 o
  -2   2   8       36.65       33.98      0.93 o
  -1   2   8      112.70       97.24      1.49 o
   0   2   8        9.77        6.79      0.41 o
   1   2   8        6.89        4.97      0.36 o
   2   2   8       80.89       78.01      1.27 o
   3   2   8       18.19       16.54      0.54 o
   4   2   8       96.30       97.41      1.50 o
   5   2   8        1.83        1.41      0.34 o
   6   2   8        0.72        1.73      0.29 o
   7   2   8        0.08       -0.16      0.33 o
   8   2   8        3.29        4.96      0.46 o
   9   2   8        5.70        5.51      0.63 o
  10   2   8        0.01        0.58      0.78 o
  -6   3   8        0.00       -0.32      0.56 o
  -5   3   8        2.14        1.88      0.65 o
  -4   3   8        1.66        2.85      0.51 o
  -3   3   8        6.69        5.89      0.67 o
  -2   3   8       10.60       10.34      0.70 o
  -1   3   8        0.57        0.39      0.28 o
   0   3   8       34.96       39.38      0.87 o
   1   3   8       75.52       65.55      1.14 o
   2   3   8      232.82      219.62      2.68 o
   3   3   8       68.66       63.34      0.98 o
   4   3   8       14.48       17.84      0.54 o
   5   3   8       25.61       21.13      0.60 o
   6   3   8       14.54       14.99      0.81 o
   7   3   8       54.90       49.14      1.29 o
   8   3   8        0.65        1.20      0.40 o
   9   3   8        9.95        9.61      0.83 o
  10   3   8       11.01        8.65      0.81 o
  -5   4   8       19.13       20.54      1.43 o
  -4   4   8        1.42        1.35      0.55 o
  -3   4   8        0.26        0.93      0.46 o
  -2   4   8       71.17       63.88      2.49 o
  -1   4   8       15.25       12.51      0.72 o
   0   4   8       12.97       19.91      0.77 o
   1   4   8        6.68        7.40      0.42 o
   2   4   8      188.79      161.99      1.90 o
   3   4   8      113.44      101.49      1.57 o
   4   4   8       19.28       19.63      0.59 o
   5   4   8        7.35        7.46      0.41 o
   6   4   8        4.17        5.31      0.40 o
   7   4   8        0.02       -0.31      0.31 o
   8   4   8        3.07        3.29      0.51 o
   9   4   8        0.07        0.36      0.34 o
  -5   5   8       10.15       10.94      1.27 o
  -4   5   8        0.08        1.49      0.96 o
  -3   5   8       70.84       75.56      3.14 o
  -2   5   8       20.32       19.42      1.68 o
  -1   5   8       42.87       37.08      2.05 o
   0   5   8        4.61        6.14      0.51 o
   1   5   8       10.16       12.03      0.58 o
   2   5   8       60.44       57.74      1.06 o
   3   5   8      120.52      108.44      1.47 o
   4   5   8       42.45       44.63      0.99 o
   5   5   8       62.14       51.99      1.21 o
   6   5   8      105.87      105.72      2.17 o
   7   5   8        3.49        1.71      0.60 o
   8   5   8        0.04       -0.34      0.47 o
   9   5   8        2.28        4.13      0.54 o
  -4   6   8       14.44       16.53      1.86 o
  -3   6   8       42.81       53.54      2.24 o
  -2   6   8       15.49       16.68      1.66 o
  -1   6   8       50.73       39.42      2.19 o
   0   6   8       64.03       54.11      2.47 o
   1   6   8       16.55       14.80      0.91 o
   2   6   8       65.11       62.03      2.22 o
   3   6   8       29.75       25.28      0.82 o
   4   6   8        0.01       -0.32      0.33 o
   5   6   8        5.28        5.92      0.49 o
   6   6   8        0.97        1.10      0.40 o
   7   6   8       26.23       28.30      0.93 o
   8   6   8        6.32        6.06      0.74 o
   9   6   8        0.00        0.00      0.90 o
  10   6   8        0.12        1.33      0.40 o
  -3   7   8        0.90        1.92      0.86 o
  -2   7   8        7.73        7.42      1.39 o
  -1   7   8       40.17       44.16      2.47 o
   0   7   8        0.17       -0.12      0.72 o
   1   7   8        6.08        7.35      1.17 o
   2   7   8       77.72       72.65      2.11 o
   3   7   8       80.92       77.59      1.86 o
   4   7   8        2.04        2.39      0.50 o
   5   7   8        8.00        9.45      0.66 o
   6   7   8      122.23      119.34      2.85 o
   7   7   8       47.82       46.26      1.32 o
   8   7   8        7.96        6.38      1.65 o
   9   7   8        5.14        6.58      1.14 o
  10   7   8        2.93        5.36      0.65 o
  -2   8   8        0.19        0.05      0.89 o
  -1   8   8       50.48       53.45      2.85 o
   0   8   8        9.95        8.01      1.35 o
   1   8   8        3.25        3.26      1.16 o
   2   8   8        1.45        0.86      1.27 o
   3   8   8       13.41       14.48      1.23 o
   4   8   8       10.66        8.48      0.80 o
   5   8   8       24.86       24.41      1.28 o
   6   8   8        4.28        3.96      0.93 o
   7   8   8        6.50        5.59      0.95 o
   8   8   8        8.42        9.76      0.78 o
   9   8   8       12.14       10.28      1.49 o
  10   8   8        2.08        1.71      1.02 o
  -1   9   8        3.32        4.23      2.41 o
   0   9   8        1.59        1.13      0.96 o
   1   9   8        8.32        7.95      1.38 o
   2   9   8       10.68       12.17      1.59 o
   3   9   8        6.12        3.43      1.11 o
   4   9   8       18.44       16.28      1.69 o
   5   9   8       21.04       20.73      1.51 o
   6   9   8        3.10        4.46      0.77 o
   7   9   8        3.98        3.24      0.92 o
   8   9   8        1.66        3.52      1.09 o
   9   9   8        2.01        2.17      1.09 o
   1  10   8        8.05        7.06      1.52 o
   2  10   8        0.01        0.59      0.95 o
   3  10   8       13.87       12.01      1.59 o
   4  10   8        1.23        1.57      1.54 o
   5  10   8        2.62        2.93      0.80 o
   6  10   8        0.09        0.76      0.88 o
   7  10   8        0.18        0.02      0.78 o
   8  10   8        8.08        8.09      1.23 o
   3  11   8        9.62       11.21      1.91 o
   4  11   8        0.25        1.41      1.54 o
   5  11   8        1.88        2.19      1.58 o
   6  11   8        0.00        0.64      0.73 o
   7  11   8        0.10        1.38      0.71 o
  -4  -9   9        0.01       -0.16      1.36 o
  -3  -9   9        0.13        0.74      0.79 o
  -2  -9   9        0.16        0.85      0.86 o
  -1  -9   9        3.64        4.57      1.52 o
  -5  -8   9        5.86        3.76      1.85 o
  -4  -8   9        0.12        0.02      0.87 o
  -3  -8   9        0.47        0.68      0.75 o
  -2  -8   9        1.61        2.10      0.85 o
  -1  -8   9        2.72        2.24      0.91 o
   0  -8   9        8.65       11.18      1.36 o
   1  -8   9        0.64        1.39      0.99 o
   2  -8   9        4.09        6.06      1.17 o
  -6  -7   9        1.77        1.91      1.57 o
  -5  -7   9       10.19       12.59      2.33 o
  -4  -7   9        8.00        8.48      1.39 o
  -3  -7   9        0.72        2.57      0.78 o
  -2  -7   9        1.41        1.32      0.77 o
  -1  -7   9        2.83        3.92      0.94 o
   0  -7   9        0.02        0.12      0.67 o
   1  -7   9        1.56        1.54      0.84 o
   2  -7   9        3.32        5.05      1.37 o
   3  -7   9        1.57        2.00      1.06 o
  -7  -6   9        0.41       -0.42      0.50 o
  -6  -6   9        0.00       -0.38      0.47 o
  -5  -6   9        3.81        2.65      0.66 o
  -4  -6   9        0.00       -0.11      0.49 o
  -3  -6   9        0.96        1.82      0.68 o
  -2  -6   9        0.53        0.85      0.62 o
  -1  -6   9        1.25        0.58      0.67 o
   0  -6   9       12.67       14.79      1.25 o
   1  -6   9        1.67        1.74      0.75 o
   2  -6   9       12.08       10.15      1.22 o
   3  -6   9        2.27        2.39      1.04 o
   4  -6   9        3.75        4.10      1.00 o
   5  -6   9       40.82       55.62      4.26 o
  -7  -5   9        1.49        1.00      0.56 o
  -6  -5   9        2.87        3.34      0.69 o
  -5  -5   9        8.24        8.15      0.84 o
  -4  -5   9       60.65       57.50      1.78 o
  -3  -5   9        3.77        3.54      0.55 o
  -2  -5   9        1.67        1.22      0.50 o
  -1  -5   9        3.02        1.43      0.64 o
   0  -5   9       29.69       30.52      1.55 o
   1  -5   9        7.35        9.22      0.90 o
   2  -5   9        1.21        0.10      0.59 o
   3  -5   9        9.88        7.42      0.74 o
   4  -5   9        2.45        1.40      0.60 o
   5  -5   9        0.03        0.93      0.62 o
   6  -5   9        2.80        4.52      3.55 o
  -7  -4   9        2.74        1.78      0.56 o
  -6  -4   9        9.63       10.12      0.84 o
  -5  -4   9        3.37        3.24      0.55 o
  -4  -4   9        1.28        1.24      0.45 o
  -3  -4   9        2.68        3.94      0.57 o
  -2  -4   9        1.50        0.87      0.49 o
  -1  -4   9        4.07        3.39      1.06 o
   0  -4   9        1.98        1.16      0.51 o
   1  -4   9        0.04       -0.33      0.33 o
   2  -4   9       14.79       16.81      0.82 o
   3  -4   9       11.17        7.34      0.63 o
   4  -4   9       17.57       20.82      1.03 o
   5  -4   9       13.39       14.41      1.04 o
   6  -4   9       55.97       52.49      1.87 o
  -7  -3   9        7.08        8.16      0.76 o
  -6  -3   9       20.29       20.06      0.97 o
  -5  -3   9       41.96       43.10      1.24 o
  -4  -3   9       49.71       43.58      1.10 o
  -3  -3   9        6.22        6.73      0.54 o
  -2  -3   9        8.64        7.10      0.70 o
  -1  -3   9        1.00        1.27      0.36 o
   0  -3   9       34.47       37.42      1.08 o
   1  -3   9       38.10       35.98      0.98 o
   2  -3   9       85.96       88.74      1.58 o
   3  -3   9        0.81        0.82      0.38 o
   4  -3   9        6.28        5.91      0.60 o
   5  -3   9       10.19       11.43      0.77 o
   6  -3   9        1.47        2.30      0.62 o
   7  -3   9        0.64        2.73      0.76 o
  -7  -2   9        1.08        1.65      0.54 o
  -6  -2   9        4.78        4.46      0.57 o
  -5  -2   9        0.13        1.25      0.41 o
  -4  -2   9       34.65       32.97      1.29 o
  -3  -2   9      129.80      123.94      2.02 o
  -2  -2   9       32.33       31.45      0.88 o
  -1  -2   9        1.44        1.10      0.34 o
   0  -2   9        4.04        2.87      0.37 o
   1  -2   9      173.11      161.87      2.09 o
   2  -2   9        0.18       -0.26      0.26 o
   3  -2   9        9.89        9.20      0.59 o
   4  -2   9       35.36       31.38      1.00 o
   5  -2   9       19.29       20.08      1.02 o
   6  -2   9       18.07       17.07      1.08 o
   7  -2   9       21.69       24.11      1.41 o
   8  -2   9        2.31        2.66      1.08 o
  -7  -1   9        5.57        6.87      0.75 o
  -6  -1   9        3.63        2.73      0.53 o
  -5  -1   9        0.00       -0.05      0.45 o
  -4  -1   9       78.58       86.30      1.55 o
  -3  -1   9       89.59       87.96      1.62 o
  -2  -1   9        2.75        2.00      0.36 o
  -1  -1   9        0.55        0.67      0.31 o
   0  -1   9       21.13       19.09      0.76 o
   1  -1   9       81.30       84.89      1.50 o
   2  -1   9        0.07        0.34      0.26 o
   3  -1   9       22.96       26.40      0.86 o
   4  -1   9       58.48       54.44      1.34 o
   5  -1   9       14.10       11.58      0.86 o
   6  -1   9       14.96       15.31      0.95 o
   7  -1   9        4.12        2.48      0.61 o
   8  -1   9        3.05        2.84      1.07 o
  -7   0   9        0.14        0.47      0.54 o
  -6   0   9        1.52        1.50      0.52 o
  -5   0   9        0.24        0.86      0.43 o
  -4   0   9       10.21        8.69      0.62 o
  -3   0   9       26.37       25.34      0.81 o
  -2   0   9      156.72      154.52      1.99 o
  -1   0   9      105.70      106.41      1.44 o
   0   0   9       12.25       13.53      0.59 o
   1   0   9        1.66        1.67      0.33 o
   2   0   9      120.17      120.04      1.91 o
   3   0   9        0.67        2.60      0.38 o
   4   0   9        2.84        3.23      0.43 o
   5   0   9        9.58       10.18      0.67 o
   6   0   9      104.15       98.06      2.00 o
   7   0   9        5.26        6.51      0.92 o
   8   0   9        0.66        0.76      0.76 o
   9   0   9        0.84        0.93      0.88 o
  -6   1   9        0.00        0.10      0.49 o
  -5   1   9       18.49       19.20      0.90 o
  -4   1   9        7.86        6.94      0.60 o
  -3   1   9        0.22        0.60      0.34 o
  -2   1   9       32.42       32.74      0.83 o
  -1   1   9       53.29       56.97      1.06 o
   0   1   9       16.67       18.78      0.55 o
   1   1   9       80.55       74.08      1.32 o
   2   1   9      281.30      264.50      3.86 o
   3   1   9        1.63        2.57      0.37 o
   4   1   9        8.69       10.66      0.58 o
   5   1   9       11.99       13.34      0.74 o
   6   1   9       30.69       26.70      0.92 o
   7   1   9        4.47        4.42      0.43 o
   8   1   9        0.01       -0.21      0.45 o
   9   1   9        0.13        0.46      0.63 o
  -6   2   9        4.17        2.77      0.65 o
  -5   2   9        6.25        8.89      0.91 o
  -4   2   9        7.74        8.39      0.80 o
  -3   2   9        7.26        5.79      0.61 o
  -2   2   9       17.12       13.89      0.78 o
  -1   2   9        1.09        0.70      0.29 o
   0   2   9       56.25       54.36      1.17 o
   1   2   9        2.92        2.19      0.30 o
   2   2   9       17.20       15.07      0.60 o
   3   2   9       57.24       54.23      1.06 o
   4   2   9       17.53       18.11      0.64 o
   5   2   9       57.20       53.03      1.32 o
   6   2   9       24.42       19.82      0.77 o
   7   2   9        0.00       -0.05      0.35 o
   8   2   9        0.67        1.30      0.50 o
   9   2   9        4.86        3.27      0.95 o
  10   2   9        2.95        2.03      0.58 o
  -5   3   9        0.03       -0.56      0.56 o
  -4   3   9        9.21        9.53      0.81 o
  -3   3   9       10.07        7.26      1.04 o
  -2   3   9       25.87       18.97      1.32 o
  -1   3   9        2.32        1.59      0.42 o
   0   3   9        8.06        7.52      0.55 o
   1   3   9      116.83      114.69      1.68 o
   2   3   9      117.07      113.60      1.64 o
   3   3   9       22.04       23.41      0.60 o
   4   3   9        8.25        8.72      0.45 o
   5   3   9        0.24        1.39      0.31 o
   6   3   9       59.54       56.75      1.18 o
   7   3   9        0.10       -0.34      0.34 o
   8   3   9       13.30       12.94      0.69 o
   9   3   9        6.44        7.22      0.69 o
  10   3   9        1.86        1.72      0.45 o
  -5   4   9        2.51        2.21      0.91 o
  -4   4   9       44.69       48.99      2.69 o
  -3   4   9       13.30       19.38      1.70 o
  -2   4   9        3.08        3.04      0.94 o
  -1   4   9       85.49       60.49      2.78 o
   0   4   9        0.71        0.25      0.34 o
   1   4   9        8.56        7.28      0.49 o
   2   4   9       20.80       20.11      0.75 o
   3   4   9      317.62      310.58      3.62 o
   4   4   9       17.84       19.92      0.62 o
   5   4   9        0.85        0.02      0.25 o
   6   4   9       26.74       23.48      0.77 o
   7   4   9       24.88       26.11      1.03 o
   8   4   9        6.54        5.32      0.50 o
   9   4   9        2.47        3.61      0.60 o
  10   4   9        0.13        0.75      0.37 o
  -4   5   9        4.56        3.47      1.24 o
  -3   5   9       20.28       17.75      1.71 o
  -2   5   9       18.04       16.99      3.16 o
  -1   5   9        8.76        6.62      1.11 o
   0   5   9        2.35        0.47      1.15 o
   1   5   9        2.12        1.11      0.47 o
   2   5   9      159.58      143.17      2.13 o
   3   5   9      109.03      106.91      2.07 o
   4   5   9       18.83       21.09      0.79 o
   5   5   9        1.49        2.36      0.41 o
   6   5   9       28.38       23.73      0.84 o
   7   5   9        7.75        8.11      0.58 o
   8   5   9        5.22        5.36      0.77 o
   9   5   9        2.22        2.66      0.54 o
  10   5   9        0.84        1.57      0.42 o
  -3   6   9        0.18        0.81      0.99 o
  -2   6   9       17.88       23.43      1.95 o
  -1   6   9       20.47       23.83      2.90 o
   0   6   9        0.21        0.77      0.75 o
   1   6   9        2.24        0.47      0.64 o
   2   6   9        2.65        2.88      0.60 o
   3   6   9      234.09      228.44      3.20 o
   4   6   9      130.87      127.58      2.38 o
   5   6   9      130.42      133.36      3.35 o
   6   6   9       17.38       19.05      0.95 o
   7   6   9        9.17        9.06      0.67 o
   8   6   9        0.51        0.48      0.51 o
   9   6   9        0.30        1.21      0.51 o
  10   6   9        4.02        4.20      0.59 o
  -3   7   9       10.17        7.77      1.25 o
  -2   7   9       18.94       20.75      1.98 o
  -1   7   9       80.25       75.92      3.34 o
   0   7   9        1.30        0.67      0.81 o
   1   7   9        5.44        4.13      1.01 o
   2   7   9       23.38       19.72      1.56 o
   3   7   9        0.27        0.17      0.44 o
   4   7   9        6.75        8.73      0.69 o
   5   7   9        1.17        1.61      0.63 o
   6   7   9       22.87       20.57      1.05 o
   7   7   9       20.55       20.49      1.36 o
   8   7   9        8.74        7.63      1.39 o
   9   7   9        0.43        0.52      0.55 o
  10   7   9        1.80        3.92      1.04 o
  -2   8   9        2.41        3.25      1.76 o
  -1   8   9        2.70        3.73      1.15 o
   0   8   9       21.59       25.22      2.08 o
   1   8   9       47.39       52.68      2.69 o
   2   8   9        9.88       10.81      1.39 o
   3   8   9        0.60       -0.08      0.59 o
   4   8   9        7.34        6.45      0.75 o
   5   8   9        0.10       -0.06      0.47 o
   6   8   9        9.54       10.18      1.22 o
   7   8   9        0.64        0.23      0.66 o
   8   8   9        8.25       10.82      1.01 o
   9   8   9        1.09        4.26      1.12 o
  10   8   9        0.11        1.21      0.95 o
   0   9   9        2.93        3.03      1.14 o
   1   9   9        8.73        7.67      2.22 o
   2   9   9        4.54        4.35      1.15 o
   3   9   9        4.86        7.84      1.31 o
   4   9   9       22.30       21.30      1.92 o
   5   9   9        0.58        0.62      0.56 o
   6   9   9        1.63        3.06      0.94 o
   7   9   9        2.86        3.25      0.97 o
   8   9   9        0.15        0.90      0.66 o
   9   9   9        8.21        6.17      1.55 o
   1  10   9        9.71       12.61      2.27 o
   2  10   9       18.76       21.24      2.09 o
   3  10   9       21.15       24.79      2.33 o
   4  10   9        0.01        0.39      1.48 o
   5  10   9        8.83        9.29      1.48 o
   6  10   9        9.51        9.81      1.43 o
   7  10   9        2.83        4.27      1.11 o
   8  10   9        4.60        4.60      1.52 o
   4  11   9        1.69        3.99      1.80 o
   5  11   9        0.46        2.12      1.73 o
   6  11   9        0.11        1.12      0.77 o
  -4  -8  10        0.05       -0.13      0.88 o
  -3  -8  10        1.09        1.42      0.93 o
  -2  -8  10        1.09        1.52      0.82 o
  -1  -8  10       10.79       14.18      1.48 o
   0  -8  10       13.16       13.61      1.51 o
   1  -8  10        4.15        5.79      1.40 o
  -5  -7  10        4.05        3.35      1.72 o
  -4  -7  10        3.42        2.27      1.00 o
  -3  -7  10        1.59        1.42      0.74 o
  -2  -7  10       16.83       21.28      1.52 o
  -1  -7  10       16.04       14.85      1.40 o
   0  -7  10        0.61        1.74      1.34 o
   1  -7  10        0.71       -0.22      0.75 o
   2  -7  10       14.51       20.52      1.68 o
   3  -7  10        1.83        1.96      1.10 o
  -6  -6  10        0.29        0.49      0.76 o
  -5  -6  10        0.67        2.02      1.65 o
  -4  -6  10        0.12        1.36      0.89 o
  -3  -6  10        0.58        0.47      1.34 o
  -2  -6  10       12.81       15.29      1.27 o
  -1  -6  10        0.01       -0.18      0.64 o
   0  -6  10        0.17       -0.15      0.97 o
   1  -6  10        4.22        6.03      1.03 o
   2  -6  10       30.09       33.75      1.89 o
   3  -6  10        1.09        2.99      1.17 o
   4  -6  10        4.16        2.01      0.84 o
  -6  -5  10        5.19        3.57      0.78 o
  -5  -5  10       55.07       56.36      1.98 o
  -4  -5  10       84.30       81.02      2.49 o
  -3  -5  10        1.56        2.69      0.57 o
  -2  -5  10       25.39       24.90      1.35 o
  -1  -5  10       17.67       17.51      1.27 o
   0  -5  10       22.99       27.58      1.57 o
   1  -5  10        0.62        0.02      0.59 o
   2  -5  10        0.39       -0.48      0.60 o
   3  -5  10        2.54        2.63      0.62 o
   4  -5  10       12.64       14.47      1.09 o
   5  -5  10        4.68        4.75      1.33 o
  -7  -4  10        3.75        5.18      0.82 o
  -6  -4  10       21.03       23.14      1.11 o
  -5  -4  10        1.08        1.50      0.59 o
  -4  -4  10        7.39        8.64      0.70 o
  -3  -4  10       25.01       23.89      1.06 o
  -2  -4  10        0.03       -0.54      0.54 o
  -1  -4  10        2.11        0.53      0.56 o
   0  -4  10        1.84        1.91      0.69 o
   1  -4  10        0.38       -0.48      0.48 o
   2  -4  10       16.80       19.62      0.91 o
   3  -4  10        0.82        1.05      0.45 o
   4  -4  10        1.82        3.56      0.62 o
   5  -4  10       14.17       17.55      1.01 o
   6  -4  10       10.65        8.64      1.09 o
  -7  -3  10        3.23        3.10      0.63 o
  -6  -3  10       19.90       22.14      1.42 o
  -5  -3  10        0.34        1.54      0.57 o
  -4  -3  10      148.53      146.98      2.44 o
  -3  -3  10      144.50      154.99      3.13 o
  -2  -3  10        6.32        5.56      0.70 o
  -1  -3  10       77.17       70.05      2.31 o
   0  -3  10      234.41      229.61      4.64 o
   1  -3  10        1.35        1.07      0.37 o
   2  -3  10       18.78       19.10      0.85 o
   3  -3  10       46.76       42.79      1.22 o
   4  -3  10        1.42        1.02      0.48 o
   5  -3  10        0.28        1.07      0.54 o
   6  -3  10        1.05        0.75      0.65 o
   7  -3  10        5.54        6.12      1.01 o
  -7  -2  10        0.16       -0.23      0.54 o
  -6  -2  10        0.14       -0.46      0.46 o
  -5  -2  10        0.00        0.55      0.47 o
  -4  -2  10       46.26       45.32      1.25 o
  -3  -2  10        8.78        8.90      0.70 o
  -2  -2  10        7.32        6.88      0.96 o
  -1  -2  10        0.46       -0.39      0.39 o
   0  -2  10        0.37       -0.01      0.35 o
   1  -2  10       26.06       26.12      0.95 o
   2  -2  10        0.27       -0.16      0.36 o
   3  -2  10        9.70       11.87      0.78 o
   4  -2  10        6.77        7.61      0.77 o
   5  -2  10        3.27        2.84      0.60 o
   6  -2  10        9.24        7.85      0.87 o
   7  -2  10        0.57        1.82      0.66 o
   8  -2  10        2.52        3.74      1.12 o
  -6  -1  10        0.35        1.23      0.54 o
  -5  -1  10        4.54        5.20      0.75 o
  -4  -1  10       21.97       27.15      0.99 o
  -3  -1  10       33.22       30.89      1.08 o
  -2  -1  10      147.43      148.21      2.98 o
  -1  -1  10       63.11       57.96      1.43 o
   0  -1  10       93.21       97.03      1.85 o
   1  -1  10       85.04       76.49      1.75 o
   2  -1  10        3.90        4.75      0.58 o
   3  -1  10        0.07       -0.39      0.39 o
   4  -1  10        0.59        0.83      0.46 o
   5  -1  10      123.95      127.98      3.01 o
   6  -1  10        7.83        7.92      0.81 o
   7  -1  10        0.04        0.21      0.54 o
   8  -1  10        2.00        3.08      1.07 o
  -6   0  10        2.17        2.89      0.95 o
  -5   0  10        0.83        0.89      0.54 o
  -4   0  10       13.47       12.74      1.04 o
  -3   0  10        0.98        1.01      0.40 o
  -2   0  10      235.45      228.37      3.45 o
  -1   0  10      240.25      229.81      2.95 o
   0   0  10      215.65      209.89      3.29 o
   1   0  10        1.68        0.44      0.39 o
   2   0  10       10.77       10.01      0.63 o
   3   0  10        8.76        8.21      0.63 o
   4   0  10      160.45      154.50      2.58 o
   5   0  10       14.82       14.47      0.96 o
   6   0  10        1.23        0.86      0.49 o
   7   0  10        0.04       -0.13      0.42 o
   8   0  10        3.52        2.32      0.99 o
   9   0  10        1.74        2.64      1.06 o
  -6   1  10        0.18       -0.29      0.59 o
  -5   1  10        1.21        1.20      0.61 o
  -4   1  10        2.79        2.22      0.57 o
  -3   1  10        1.94        0.88      0.41 o
  -2   1  10       29.80       25.20      1.37 o
  -1   1  10        2.09        3.98      0.40 o
   0   1  10      309.71      299.97      3.31 o
   1   1  10      226.46      219.34      3.20 o
   2   1  10      105.08       95.23      1.81 o
   3   1  10        1.20       -0.33      0.38 o
   4   1  10      108.76      106.55      1.96 o
   5   1  10        0.70        0.78      0.40 o
   6   1  10       28.80       26.49      1.12 o
   7   1  10        2.45        3.22      0.45 o
   8   1  10        3.99        3.38      1.07 o
   9   1  10        3.46        2.92      0.99 o
  -5   2  10        2.19        1.71      0.83 o
  -4   2  10        0.24        0.65      0.49 o
  -3   2  10        5.55        3.55      0.75 o
  -2   2  10       16.89       18.05      1.56 o
  -1   2  10      128.42      110.51      2.50 o
   0   2  10      252.58      227.02      3.01 o
   1   2  10        3.35        2.86      0.30 o
   2   2  10      748.78      745.69      7.69 o
   3   2  10      386.52      348.95      4.89 o
   4   2  10       58.95       57.03      1.21 o
   5   2  10        0.63        0.74      0.37 o
   6   2  10       62.41       53.52      1.66 o
   7   2  10        2.94        2.37      0.40 o
   8   2  10        2.38        2.34      0.97 o
   9   2  10        0.07        0.79      0.53 o
  -5   3  10        0.19        0.71      0.80 o
  -4   3  10        0.01       -0.04      0.78 o
  -3   3  10        7.59        8.59      1.30 o
  -2   3  10       21.03       18.97      1.63 o
  -1   3  10       36.89       28.66      1.81 o
   0   3  10        3.34        1.28      0.40 o
   1   3  10       40.34       40.12      1.24 o
   2   3  10      719.25      678.87      7.68 o
   3   3  10      338.14      336.09      4.24 o
   4   3  10       21.10       19.95      0.63 o
   5   3  10       50.11       44.40      1.11 o
   6   3  10       47.10       37.44      1.24 o
   7   3  10        4.40        3.41      0.44 o
   8   3  10       10.54        8.11      0.80 o
   9   3  10        0.47        0.78      0.47 o
  10   3  10        8.13       10.13      1.12 o
  -4   4  10        0.07       -0.79      0.79 o
  -3   4  10        0.00       -0.70      0.70 o
  -2   4  10        3.46        2.66      0.91 o
  -1   4  10        2.97        2.49      0.96 o
   0   4  10       40.57       40.69      2.86 o
   1   4  10       83.94       71.55      1.77 o
   2   4  10       20.14       17.08      0.82 o
   3   4  10      236.60      215.56      3.35 o
   4   4  10       67.49       62.74      1.14 o
   5   4  10       39.77       37.90      1.24 o
   6   4  10       93.07       83.95      1.62 o
   7   4  10       26.51       24.70      0.86 o
   8   4  10        0.25        0.98      0.48 o
   9   4  10        0.87        1.17      0.69 o
  10   4  10        0.19        0.94      0.49 o
  -4   5  10        0.00       -0.32      1.89 o
  -3   5  10        0.89        1.16      0.90 o
  -2   5  10       14.29       13.09      2.78 o
  -1   5  10        1.51        1.61      0.80 o
   0   5  10        0.47        0.16      0.62 o
   1   5  10       25.15       20.67      1.17 o
   2   5  10       11.76       17.02      1.06 o
   3   5  10      121.56      111.33      2.51 o
   4   5  10      240.36      230.64      3.96 o
   5   5  10      103.56      101.23      2.63 o
   6   5  10      174.22      167.68      3.03 o
   7   5  10       39.58       40.15      1.15 o
   8   5  10       11.24        9.63      1.37 o
   9   5  10        1.38        1.28      0.52 o
  10   5  10        4.43        6.12      0.66 o
  -3   6  10        1.79        0.75      2.82 o
  -2   6  10       39.32       39.83      2.45 o
  -1   6  10        3.98        4.17      2.25 o
   0   6  10        0.09       -0.15      0.65 o
   1   6  10       19.37       16.99      1.54 o
   2   6  10        4.64        3.57      0.73 o
   3   6  10       36.66       40.61      1.35 o
   4   6  10        0.21        0.29      0.50 o
   5   6  10        2.30        2.69      0.73 o
   6   6  10        0.41        0.83      0.54 o
   7   6  10        2.80        2.14      0.57 o
   8   6  10        2.24        2.35      0.69 o
   9   6  10        3.58        3.55      0.68 o
  10   6  10        1.08        2.05      0.63 o
  -2   7  10        0.10        0.25      0.91 o
  -1   7  10        6.40        4.15      1.19 o
   0   7  10        0.99        0.39      0.80 o
   1   7  10       10.52       12.70      3.34 o
   2   7  10       12.81       12.32      2.25 o
   3   7  10        0.32       -0.48      0.48 o
   4   7  10        0.76        1.26      0.48 o
   5   7  10      118.72      112.34      3.08 o
   6   7  10       23.95       23.26      2.64 o
   7   7  10       20.97       23.39      1.26 o
   8   7  10        0.82        0.09      0.93 o
   9   7  10        0.15        0.44      0.88 o
  10   7  10        0.92        1.31      1.03 o
  -1   8  10        0.00        0.68      0.92 o
   0   8  10        8.05       12.07      1.66 o
   1   8  10       10.61        8.18      1.41 o
   2   8  10        0.14        1.79      0.85 o
   3   8  10       26.24       24.58      1.64 o
   4   8  10        9.25       10.26      0.93 o
   5   8  10       11.07       13.49      1.23 o
   6   8  10        5.40        6.59      0.95 o
   7   8  10        0.46        0.65      0.72 o
   8   8  10       55.46       66.96      2.41 o
   9   8  10       27.93       31.37      2.62 o
   0   9  10        5.00        4.67      1.70 o
   1   9  10       10.87       11.19      1.63 o
   2   9  10       19.53       18.85      2.40 o
   3   9  10       13.70       11.43      3.19 o
   4   9  10       22.03       22.42      2.03 o
   5   9  10        0.56        1.03      0.61 o
   6   9  10        0.04        0.49      1.57 o
   7   9  10        1.19        1.07      0.98 o
   8   9  10       12.87       16.68      2.03 o
   9   9  10        5.43        7.53      1.71 o
   2  10  10        0.01        1.53      0.98 o
   3  10  10        4.63        5.79      1.25 o
   4  10  10        0.65        1.17      1.69 o
   5  10  10       17.00       19.56      3.27 o
   6  10  10        7.46        9.59      2.68 o
   7  10  10       22.51       27.89      2.08 o
   8  10  10        0.53        2.40      1.00 o
  -2  -8  11       12.14       15.54      1.92 o
  -1  -8  11        0.34       -0.05      1.65 o
  -4  -7  11       21.69       24.05      2.11 o
  -3  -7  11        0.16        1.35      1.37 o
  -2  -7  11        3.24        4.28      0.92 o
  -1  -7  11        4.00        3.27      0.95 o
   0  -7  11        9.38       11.50      1.37 o
   1  -7  11        3.74        6.86      1.19 o
   2  -7  11        1.91        3.16      1.32 o
  -5  -6  11        1.72        2.22      1.52 o
  -4  -6  11        0.20        0.72      0.85 o
  -3  -6  11        8.31        8.21      1.36 o
  -2  -6  11        5.67        4.76      0.94 o
  -1  -6  11       25.43       28.09      1.70 o
   0  -6  11       12.15       11.40      1.25 o
   1  -6  11        1.85        2.78      0.91 o
   2  -6  11        0.41        0.65      0.84 o
   3  -6  11       11.99        9.73      1.83 o
  -6  -5  11        4.60        4.40      0.95 o
  -5  -5  11        3.14        3.49      1.43 o
  -4  -5  11       36.28       31.70      1.75 o
  -3  -5  11       37.78       38.18      1.69 o
  -2  -5  11        3.23        5.57      0.91 o
  -1  -5  11       26.56       28.67      1.62 o
   0  -5  11       15.30       13.95      1.27 o
   1  -5  11        1.49        0.90      0.69 o
   2  -5  11       20.60       27.68      1.70 o
   3  -5  11        5.18        4.66      2.20 o
   4  -5  11        0.95        1.49      0.86 o
   5  -5  11        0.09        1.04      0.65 o
  -6  -4  11        2.71        2.99      1.41 o
  -5  -4  11        0.00       -0.49      0.68 o
  -4  -4  11       13.74       15.98      1.31 o
  -3  -4  11        2.22        2.67      0.97 o
  -2  -4  11        0.62        1.13      0.61 o
  -1  -4  11       31.45       24.96      1.43 o
   0  -4  11       27.25       28.58      1.57 o
   1  -4  11       10.78       10.41      1.09 o
   2  -4  11        3.01        4.09      0.73 o
   3  -4  11        3.44        4.31      0.65 o
   4  -4  11        1.16        1.26      0.61 o
   5  -4  11        4.46        3.88      0.86 o
   6  -4  11        3.67        3.10      1.35 o
  -6  -3  11        2.62        3.61      0.97 o
  -5  -3  11        2.56        2.02      0.85 o
  -4  -3  11        3.27        2.20      0.64 o
  -3  -3  11        1.04        1.91      0.69 o
  -2  -3  11        0.04       -0.06      0.52 o
  -1  -3  11       16.27       16.99      1.16 o
   0  -3  11        0.44        0.60      0.59 o
   1  -3  11        0.38       -0.09      0.48 o
   2  -3  11        0.50        0.49      0.40 o
   3  -3  11        2.78        2.63      0.53 o
   4  -3  11        0.26       -0.17      0.51 o
   5  -3  11        1.01        0.87      0.57 o
   6  -3  11       23.81       28.50      1.83 o
  -6  -2  11        5.08        4.33      0.94 o
  -5  -2  11        2.21        2.29      0.87 o
  -4  -2  11        9.99       10.91      1.02 o
  -3  -2  11        8.67       11.39      1.07 o
  -2  -2  11       46.37       42.35      1.74 o
  -1  -2  11       19.52       19.14      1.59 o
   0  -2  11       82.16       79.11      2.05 o
   1  -2  11       52.69       40.59      1.33 o
   2  -2  11       43.56       44.38      1.63 o
   3  -2  11        0.00       -0.16      0.44 o
   4  -2  11        6.53        7.70      0.81 o
   5  -2  11        9.52        9.34      0.96 o
   6  -2  11        0.34        0.26      0.64 o
   7  -2  11        0.60        1.38      0.72 o
  -6  -1  11        0.63        1.35      0.81 o
  -5  -1  11        0.07        0.36      0.57 o
  -4  -1  11        0.72        0.29      0.60 o
  -3  -1  11       14.14       12.52      1.53 o
  -2  -1  11      222.41      209.84      4.23 o
  -1  -1  11       42.42       41.14      2.21 o
   0  -1  11       18.23       15.84      1.03 o
   1  -1  11       59.61       60.93      1.62 o
   2  -1  11      148.66      148.13      3.02 o
   3  -1  11      125.27      107.51      2.89 o
   4  -1  11       33.16       30.12      1.43 o
   5  -1  11        0.34        0.19      0.48 o
   6  -1  11        0.40        0.90      0.58 o
   7  -1  11        0.00        1.12      0.64 o
   8  -1  11        3.27        4.26      1.29 o
  -6   0  11        1.47        1.15      1.03 o
  -5   0  11        7.93        8.60      1.21 o
  -4   0  11       11.77       11.93      3.84 o
  -3   0  11        9.46        8.73      1.03 o
  -2   0  11        4.48        5.32      0.74 o
  -1   0  11      128.88      115.43      2.72 o
   0   0  11      151.09      142.88      2.69 o
   1   0  11        9.11        9.17      0.73 o
   2   0  11      122.09      112.57      2.49 o
   3   0  11       72.92       57.95      1.69 o
   4   0  11        2.50        0.91      0.59 o
   5   0  11       26.02       25.20      1.28 o
   6   0  11        3.02        1.55      0.55 o
   7   0  11        9.37        9.22      1.23 o
   8   0  11        3.54        4.89      1.17 o
  -5   1  11        2.28        0.94      0.77 o
  -4   1  11        0.39        0.36      0.77 o
  -3   1  11        4.62        5.32      1.59 o
  -2   1  11        0.10        0.00      0.72 o
  -1   1  11      131.73      122.81      4.54 o
   0   1  11      113.96      116.85      1.98 o
   1   1  11        0.25        1.17      0.48 o
   2   1  11      723.62      707.86     10.97 o
   3   1  11      104.28       96.37      2.24 o
   4   1  11       15.07       13.01      0.84 o
   5   1  11      245.53      226.64      4.45 o
   6   1  11       57.10       47.74      1.64 o
   7   1  11        0.67        0.02      0.45 o
   8   1  11       12.26       13.98      1.67 o
   9   1  11       14.30       14.10      1.70 o
  -5   2  11        3.08        2.10      1.18 o
  -4   2  11       10.15       12.63      1.53 o
  -3   2  11       10.37       10.63      1.38 o
  -2   2  11       21.90       18.72      1.60 o
  -1   2  11       46.84       43.57      2.19 o
   0   2  11       54.52       64.58      2.67 o
   1   2  11       11.18       10.61      0.64 o
   2   2  11      241.82      236.93      3.69 o
   3   2  11       83.56       76.79      2.19 o
   4   2  11       13.56       11.93      0.91 o
   5   2  11       43.85       39.82      1.52 o
   6   2  11        3.81        3.20      0.62 o
   7   2  11        6.04        5.88      0.65 o
   8   2  11       11.59       10.24      1.39 o
   9   2  11        4.33        3.78      1.04 o
  -4   3  11        0.72        1.65      1.19 o
  -3   3  11        2.10        2.04      0.89 o
  -2   3  11       14.64       15.02      1.51 o
  -1   3  11        8.60        6.85      1.09 o
   0   3  11        0.48        0.16      0.70 o
   1   3  11       42.10       45.04      1.42 o
   2   3  11        0.48        0.77      0.46 o
   3   3  11       75.68       70.33      1.88 o
   4   3  11      256.16      237.44      4.02 o
   5   3  11       16.04       14.68      1.03 o
   6   3  11      172.09      154.14      3.30 o
   7   3  11       11.26       10.24      0.99 o
   8   3  11        1.08        0.53      0.78 o
   9   3  11        0.00       -0.26      0.67 o
  -4   4  11        0.00        0.69      0.92 o
  -3   4  11        8.33       11.19      1.50 o
  -2   4  11        9.48       11.49      1.48 o
  -1   4  11       17.10       12.01      1.75 o
   0   4  11       22.25       17.87      1.54 o
   1   4  11       41.22       37.31      1.50 o
   2   4  11       42.96       40.00      1.53 o
   3   4  11       18.63       17.22      1.66 o
   4   4  11      157.27      150.28      2.97 o
   5   4  11       18.16       17.65      1.15 o
   6   4  11       44.77       44.94      1.59 o
   7   4  11       16.98       18.18      1.43 o
   8   4  11        0.05       -0.45      0.72 o
   9   4  11        2.08        3.12      0.65 o
  10   4  11        0.00        0.79      0.74 o
  -3   5  11        4.84        6.29      1.32 o
  -2   5  11        0.08       -0.75      0.75 o
  -1   5  11        0.12        0.02      0.71 o
   0   5  11       33.82       35.30      2.13 o
   1   5  11       16.69       16.04      1.53 o
   2   5  11        6.90        8.26      0.88 o
   3   5  11        0.00        0.47      0.54 o
   4   5  11      149.71      143.66      2.96 o
   5   5  11        0.60       -0.14      0.54 o
   6   5  11        0.49        1.45      0.57 o
   7   5  11        0.65        1.65      0.53 o
   8   5  11       28.89       22.98      2.11 o
   9   5  11        2.75        1.44      0.90 o
  10   5  11        7.20        9.97      0.87 o
  -2   6  11        0.17        1.57      1.20 o
  -1   6  11        1.28        0.38      0.82 o
   0   6  11       25.30       19.90      1.77 o
   1   6  11        4.46        3.24      0.90 o
   2   6  11        3.29        3.39      0.83 o
   3   6  11       15.98       13.73      1.03 o
   4   6  11       31.46       35.50      1.71 o
   5   6  11      125.26      119.57      3.15 o
   6   6  11       87.24       84.08      2.45 o
   7   6  11        5.81        4.79      0.68 o
   8   6  11       51.17       48.83      3.09 o
   9   6  11        5.74        4.98      1.17 o
  -1   7  11        0.69        2.82      1.51 o
   0   7  11        2.02        2.22      1.25 o
   1   7  11       24.66       25.37      4.57 o
   2   7  11       27.92       28.41      2.45 o
   3   7  11       24.85       27.07      1.61 o
   4   7  11        9.42        9.71      1.14 o
   5   7  11        0.20        0.10      0.63 o
   6   7  11       28.14       27.88      1.53 o
   7   7  11        9.62       11.46      1.52 o
   8   7  11       35.88       41.02      1.88 o
   9   7  11        5.71        5.46      1.41 o
   0   8  11        2.06        1.59      1.16 o
   1   8  11        0.78       -0.59      0.84 o
   2   8  11        2.52        2.00      1.00 o
   3   8  11        0.57       -0.12      0.71 o
   4   8  11        1.85        1.42      0.95 o
   5   8  11       31.59       32.57      1.79 o
   6   8  11       18.18       20.38      2.25 o
   7   8  11       34.15       36.89      2.08 o
   8   8  11        0.14        0.70      0.70 o
   9   8  11        7.61       12.45      1.90 o
   1   9  11        2.54        2.86      1.14 o
   2   9  11        7.53        8.85      1.52 o
   3   9  11       40.50       41.70      2.51 o
   4   9  11        3.23        3.57      1.78 o
   5   9  11        0.73        1.79      1.02 o
   6   9  11        2.09        3.66      1.05 o
   7   9  11        0.26        0.71      0.90 o
   8   9  11        9.59       11.01      1.32 o
   3  10  11        7.18        9.74      2.49 o
   4  10  11        1.00        0.90      1.52 o
   5  10  11        1.62        0.08      1.44 o
   6  10  11        0.25        1.20      1.00 o
   7  10  11        1.67        3.52      2.39 o
  -2  -7  12        0.34        1.19      1.24 o
  -1  -7  12        0.08        2.49      0.86 o
   0  -7  12        0.27        1.96      0.90 o
   1  -7  12        0.74        2.53      1.70 o
  -4  -6  12        1.70        2.43      1.75 o
  -3  -6  12        1.37        3.04      1.12 o
  -2  -6  12        7.49       12.15      1.28 o
  -1  -6  12        0.04        0.80      0.73 o
   0  -6  12        2.19        4.56      1.37 o
   1  -6  12        2.51        3.10      0.97 o
   2  -6  12       10.45       13.78      1.48 o
   3  -6  12        0.20       -0.58      1.60 o
  -5  -5  12        0.27       -0.20      1.45 o
  -4  -5  12        3.42        5.11      0.95 o
  -3  -5  12        5.55        6.78      1.34 o
  -2  -5  12        3.37        4.39      0.90 o
  -1  -5  12        7.20        8.20      1.12 o
   0  -5  12        6.50        9.51      1.38 o
   1  -5  12        0.44        1.64      0.80 o
   2  -5  12        5.23        7.61      1.85 o
   3  -5  12        6.58        6.86      1.40 o
   4  -5  12        1.46        3.05      0.95 o
  -5  -4  12        1.17        1.62      1.07 o
  -4  -4  12        2.79        3.51      0.95 o
  -3  -4  12        0.16        0.22      0.75 o
  -2  -4  12        2.79        2.07      0.72 o
  -1  -4  12        5.11        3.48      0.81 o
   0  -4  12        2.75        3.76      0.84 o
   1  -4  12        5.36        7.58      1.02 o
   2  -4  12        0.04        0.59      0.71 o
   3  -4  12       10.38       13.73      1.26 o
   4  -4  12       10.93       14.38      1.36 o
   5  -4  12        5.24        6.32      1.10 o
  -5  -3  12        0.00       -0.81      0.91 o
  -4  -3  12        5.51        6.84      1.17 o
  -3  -3  12        0.41        1.50      0.65 o
  -2  -3  12        2.00        4.30      1.02 o
  -1  -3  12        0.02        0.25      0.70 o
   0  -3  12       21.23       20.19      1.63 o
   1  -3  12       40.14       39.53      1.76 o
   2  -3  12       14.27       12.54      1.02 o
   3  -3  12        0.09        0.51      0.53 o
   4  -3  12        7.49        9.20      1.10 o
   5  -3  12        5.50        8.06      1.48 o
   6  -3  12        8.97       12.03      1.39 o
  -5  -2  12        2.03        0.83      1.08 o
  -4  -2  12        0.65       -0.63      0.63 o
  -3  -2  12        9.35        8.42      1.29 o
  -2  -2  12        3.67        1.51      0.67 o
  -1  -2  12       14.82       14.16      1.50 o
   0  -2  12        0.29       -0.54      0.54 o
   1  -2  12       22.43       20.54      2.25 o
   2  -2  12       18.85       18.69      1.21 o
   3  -2  12       18.33       13.55      1.02 o
   4  -2  12        6.29        7.47      0.94 o
   5  -2  12        1.88        1.86      0.70 o
   6  -2  12        1.03       -0.65      0.65 o
   7  -2  12       12.09       14.06      1.35 o
  -5  -1  12        0.00        0.63      1.01 o
  -4  -1  12        2.75        1.44      1.62 o
  -3  -1  12        5.06        6.14      1.10 o
  -2  -1  12       16.80       17.83      1.60 o
  -1  -1  12       16.40       14.64      1.47 o
   0  -1  12        9.45        8.10      1.15 o
   1  -1  12       16.69       17.53      1.34 o
   2  -1  12      200.48      187.64      5.39 o
   3  -1  12       94.87       84.58      2.23 o
   4  -1  12       37.98       39.24      1.72 o
   5  -1  12        2.30        2.49      0.66 o
   6  -1  12        1.78        2.86      1.02 o
   7  -1  12        0.00        0.47      0.95 o
  -5   0  12       10.19       11.41      1.65 o
  -4   0  12        1.19        2.39      0.88 o
  -3   0  12        2.40        3.26      0.92 o
  -2   0  12        1.50        0.91      0.79 o
  -1   0  12        0.01        1.34      0.78 o
   0   0  12       11.08       13.80      1.37 o
   1   0  12        5.10        3.64      0.69 o
   2   0  12       14.56       18.43      1.08 o
   3   0  12       91.79       86.35      2.20 o
   4   0  12       38.80       35.69      1.61 o
   5   0  12       40.01       32.72      1.51 o
   6   0  12        5.33        4.85      0.76 o
   7   0  12        0.34        0.52      0.60 o
   8   0  12        0.83        1.94      1.03 o
  -5   1  12        0.70        1.70      1.11 o
  -4   1  12        0.08        0.55      0.79 o
  -3   1  12        2.31        2.18      0.83 o
  -2   1  12       23.46       24.75      1.86 o
  -1   1  12       22.93       21.09      2.84 o
   0   1  12        0.74        1.04      0.73 o
   1   1  12       44.50       42.73      1.59 o
   2   1  12       37.50       35.44      1.43 o
   3   1  12        1.48        0.35      0.53 o
   4   1  12       11.52        8.55      0.90 o
   5   1  12       31.30       30.38      1.44 o
   6   1  12       12.87        9.95      0.89 o
   7   1  12       16.41       13.49      1.25 o
   8   1  12        0.05        0.65      0.69 o
  -4   2  12        9.29       14.20      2.25 o
  -3   2  12       17.98       20.61      1.83 o
  -2   2  12        0.85        0.71      1.63 o
  -1   2  12        0.93        0.63      0.72 o
   0   2  12       49.09       43.51      4.86 o
   1   2  12        5.98        3.60      0.71 o
   2   2  12       41.39       46.05      2.14 o
   3   2  12       69.61       68.93      2.60 o
   4   2  12        5.40        4.83      0.81 o
   5   2  12       20.21       19.37      1.17 o
   6   2  12        2.50        2.74      0.62 o
   7   2  12        0.09       -0.03      0.53 o
   8   2  12        0.72        1.80      0.91 o
   9   2  12        3.31        4.15      1.18 o
  -4   3  12        1.05        2.21      1.35 o
  -3   3  12        2.99        2.84      0.98 o
  -2   3  12        0.30       -0.48      0.61 o
  -1   3  12        2.54        2.29      0.84 o
   0   3  12        0.24        0.30      0.64 o
   1   3  12        3.13        4.43      0.84 o
   2   3  12       13.35       16.43      1.17 o
   3   3  12        0.14       -0.09      0.62 o
   4   3  12       23.96       19.83      1.29 o
   5   3  12        1.92        1.65      0.66 o
   6   3  12        0.43        0.65      0.54 o
   7   3  12       11.57       12.78      1.03 o
   8   3  12       10.40        6.71      1.36 o
   9   3  12        2.91        1.44      0.97 o
  -3   4  12        0.77        1.36      1.85 o
  -2   4  12        0.65        0.86      0.81 o
  -1   4  12        0.72        1.76      0.87 o
   0   4  12        1.23        4.53      1.69 o
   1   4  12        6.83        5.21      1.05 o
   2   4  12       53.48       52.74      1.87 o
   3   4  12      138.96      137.83      2.97 o
   4   4  12       51.87       47.47      1.92 o
   5   4  12        4.59        5.98      0.83 o
   6   4  12       27.08       23.92      1.29 o
   7   4  12        5.12        4.48      0.66 o
   8   4  12        1.65        2.30      1.06 o
   9   4  12       11.29       12.52      1.60 o
  -3   5  12        5.11        7.82      2.23 o
  -2   5  12        0.51        2.72      1.03 o
  -1   5  12        7.54        7.58      1.51 o
   0   5  12        1.51        0.13      0.71 o
   1   5  12        1.63        1.39      2.01 o
   2   5  12       11.30       11.63      1.16 o
   3   5  12        6.82        8.24      0.90 o
   4   5  12        8.62        9.53      1.04 o
   5   5  12        0.96        0.09      0.95 o
   6   5  12       36.59       36.55      1.62 o
   7   5  12       16.48       14.39      1.54 o
   8   5  12       29.13       26.57      2.35 o
   9   5  12        7.45       11.33      1.63 o
  -2   6  12        2.27        2.91      1.11 o
  -1   6  12        1.80        0.81      1.54 o
   0   6  12        1.18        1.92      0.88 o
   1   6  12        1.44        2.21      0.90 o
   2   6  12       13.32       14.17      1.52 o
   3   6  12        0.00        0.47      0.63 o
   4   6  12        0.93        0.09      0.60 o
   5   6  12        2.43        1.54      0.70 o
   6   6  12       13.39       10.45      1.08 o
   7   6  12        4.34        3.49      0.87 o
   8   6  12        2.07        4.20      1.37 o
   9   6  12       20.06       24.41      2.34 o
  -1   7  12       20.81       25.66      2.29 o
   0   7  12        0.86        2.11      0.98 o
   1   7  12        1.34        2.78      1.04 o
   2   7  12        5.22        4.73      1.61 o
   3   7  12        3.18        5.39      1.09 o
   4   7  12       54.20       54.50      3.67 o
   5   7  12       14.12       12.07      2.27 o
   6   7  12        1.73        2.24      1.09 o
   7   7  12        4.06        3.94      1.46 o
   8   7  12        4.39        6.20      0.93 o
   9   7  12        1.27        2.30      1.25 o
   0   8  12        0.49        0.95      1.51 o
   1   8  12        6.76        8.96      1.51 o
   2   8  12       20.05       23.75      2.05 o
   3   8  12       27.87       28.57      2.04 o
   4   8  12       15.45       13.49      1.71 o
   5   8  12       28.50       25.74      2.09 o
   6   8  12        5.44        7.79      1.33 o
   7   8  12        6.45        7.86      1.25 o
   8   8  12        6.98       10.29      1.21 o
   2   9  12        8.45        8.90      1.56 o
   3   9  12       15.94       19.09      3.08 o
   4   9  12        0.49       -0.13      1.51 o
   5   9  12        1.47        1.88      1.62 o
   6   9  12        0.83        1.97      1.13 o
   7   9  12        0.00        0.96      0.88 o
  -2  -6  13        9.67        8.43      1.57 o
  -1  -6  13        0.85        0.70      0.82 o
   0  -6  13        0.02        0.46      0.82 o
   1  -6  13        7.56        9.15      1.31 o
  -4  -5  13        0.31        2.61      1.54 o
  -3  -5  13        1.82       -0.19      0.93 o
  -2  -5  13        0.95        1.77      1.01 o
  -1  -5  13        1.52        2.54      0.83 o
   0  -5  13        0.01        1.96      0.85 o
   1  -5  13        2.96        4.97      1.05 o
   2  -5  13        6.08        5.48      1.10 o
   3  -5  13        1.07        3.79      2.19 o
  -4  -4  13        0.45        1.07      0.89 o
  -3  -4  13        0.48        0.38      0.69 o
  -2  -4  13        0.72        1.55      1.03 o
  -1  -4  13       15.19       16.36      1.48 o
   0  -4  13        5.82        6.18      1.16 o
   1  -4  13        0.86        2.15      0.79 o
   2  -4  13        5.92        6.65      1.08 o
   3  -4  13        3.14        3.71      1.19 o
   4  -4  13        0.14       -0.28      1.03 o
  -4  -3  13        2.34        2.94      0.91 o
  -3  -3  13        0.05        2.27      1.01 o
  -2  -3  13        7.84        8.79      1.61 o
  -1  -3  13        1.63        0.31      0.77 o
   0  -3  13        3.61        3.21      0.82 o
   1  -3  13        1.45        1.98      1.61 o
   2  -3  13       72.51       72.48      2.50 o
   3  -3  13        0.48       -0.44      0.60 o
   4  -3  13        2.34        3.38      1.03 o
   5  -3  13        1.99        0.35      1.45 o
  -4  -2  13        0.63        0.12      1.29 o
  -3  -2  13        0.81        1.27      0.85 o
  -2  -2  13        3.17        4.61      1.08 o
  -1  -2  13       38.97       37.32      2.55 o
   0  -2  13        5.62        5.62      1.11 o
   1  -2  13        0.35        1.52      0.74 o
   2  -2  13        0.03        0.47      0.57 o
   3  -2  13        1.96        1.29      0.69 o
   4  -2  13        0.16        0.70      1.22 o
   5  -2  13        6.55        9.70      1.08 o
   6  -2  13        2.46        1.62      1.28 o
  -4  -1  13        0.01        0.92      0.83 o
  -3  -1  13        2.96        3.35      1.02 o
  -2  -1  13       11.63       15.23      1.94 o
  -1  -1  13        4.55        4.01      1.03 o
   0  -1  13        0.11        1.94      0.82 o
   1  -1  13       10.50       10.23      1.31 o
   2  -1  13       90.59       88.30      4.87 o
   3  -1  13       25.89       24.65      1.34 o
   4  -1  13       10.79        9.68      1.47 o
   5  -1  13       11.10       13.11      1.18 o
   6  -1  13       30.07       29.60      1.89 o
   7  -1  13        3.27        2.29      0.79 o
  -4   0  13        1.38        2.44      1.25 o
  -3   0  13        0.36        1.04      1.56 o
  -2   0  13        0.86        1.67      0.82 o
  -1   0  13       18.65       18.44      2.79 o
   0   0  13        0.52        1.03      0.75 o
   1   0  13        0.55       -0.02      0.66 o
   2   0  13       14.07       14.80      1.07 o
   3   0  13       58.77       57.85      1.88 o
   4   0  13       25.16       23.78      1.49 o
   5   0  13       10.75       10.99      1.25 o
   6   0  13        6.79        7.70      1.09 o
   7   0  13       13.86       16.57      1.34 o
  -4   1  13        0.64        1.12      1.21 o
  -3   1  13        0.23        0.91      1.11 o
  -2   1  13        7.36        7.46      1.31 o
  -1   1  13        0.09        0.07      0.70 o
   0   1  13        7.39        9.02      1.29 o
   1   1  13        1.42        1.97      1.67 o
   2   1  13       16.95       17.63      1.11 o
   3   1  13       80.67       75.43      2.12 o
   4   1  13       39.22       37.79      1.71 o
   5   1  13        1.47        2.86      0.72 o
   6   1  13        6.49        6.38      0.83 o
   7   1  13        0.70        0.92      1.04 o
   8   1  13        0.01        1.13      0.86 o
  -4   2  13        1.80        3.58      1.46 o
  -3   2  13        0.80        1.95      0.90 o
  -2   2  13        1.03        1.51      0.86 o
  -1   2  13        0.14        1.30      0.80 o
   0   2  13        7.76        7.22      1.25 o
   1   2  13        4.63        4.96      1.08 o
   2   2  13       11.73       12.17      0.99 o
   3   2  13      104.35       98.24      2.46 o
   4   2  13        4.22        4.42      0.83 o
   5   2  13        0.41        0.15      0.57 o
   6   2  13       15.81       14.48      1.09 o
   7   2  13        0.92       -0.17      0.91 o
   8   2  13        0.24        0.33      0.78 o
  -3   3  13        0.35        1.32      0.92 o
  -2   3  13        0.06        1.57      1.39 o
  -1   3  13        1.73        2.55      0.81 o
   0   3  13       12.75       15.47      1.98 o
   1   3  13        7.30        6.54      1.15 o
   2   3  13        0.64        0.28      0.60 o
   3   3  13        4.93        5.36      0.78 o
   4   3  13        3.02        2.97      0.82 o
   5   3  13        9.29        7.78      0.95 o
   6   3  13       13.20       14.60      1.16 o
   7   3  13       12.62       11.72      1.12 o
   8   3  13        4.45        6.59      1.41 o
   9   3  13        5.58        5.25      1.36 o
  -3   4  13        0.51       -0.20      1.35 o
  -2   4  13        1.95        2.88      1.37 o
  -1   4  13       13.58       14.01      2.22 o
   0   4  13       13.23       12.23      1.51 o
   1   4  13        2.46        3.46      0.96 o
   2   4  13        0.97        1.49      0.70 o
   3   4  13        5.55        5.91      0.88 o
   4   4  13       11.27       13.32      1.21 o
   5   4  13        8.79        9.71      1.08 o
   6   4  13       15.77       14.28      1.14 o
   7   4  13        7.71        5.77      0.94 o
   8   4  13        1.63        1.53      1.03 o
   9   4  13        4.36        3.36      1.28 o
  -2   5  13       29.83       32.61      2.43 o
  -1   5  13        2.10        4.77      1.50 o
   0   5  13        4.12        3.63      1.26 o
   1   5  13        7.48       10.05      2.16 o
   2   5  13        2.17        3.55      1.13 o
   3   5  13       16.04       18.21      1.37 o
   4   5  13        0.14        0.22      0.69 o
   5   5  13       17.35       16.70      1.30 o
   6   5  13        5.33        5.34      0.86 o
   7   5  13        4.49        4.24      1.05 o
   8   5  13        0.36        0.72      0.97 o
   9   5  13        4.60        2.48      1.28 o
  -1   6  13        5.91        8.80      1.52 o
   0   6  13        0.09       -0.64      0.79 o
   1   6  13        1.95        0.99      0.82 o
   2   6  13        8.75        8.97      1.34 o
   3   6  13        5.75        6.73      1.02 o
   4   6  13       25.19       26.55      1.69 o
   5   6  13       21.87       24.92      1.56 o
   6   6  13       13.54       14.37      1.75 o
   7   6  13        0.02        1.22      0.73 o
   8   6  13       15.50       21.01      1.34 o
   9   6  13       22.60       27.02      2.53 o
   0   7  13       60.29       76.09      5.39 o
   1   7  13        0.74        1.14      1.12 o
   2   7  13        0.81        3.08      2.61 o
   3   7  13        1.42        3.67      1.36 o
   4   7  13        0.64        1.71      2.01 o
   5   7  13        7.01        7.20      1.56 o
   6   7  13        0.05        0.14      0.78 o
   7   7  13        2.31        2.98      0.89 o
   8   7  13       15.37       16.48      1.37 o
   1   8  13        2.07        5.05      2.63 o
   2   8  13       19.58       24.73      2.18 o
   3   8  13        6.21       11.36      2.49 o
   4   8  13        1.75        0.55      1.49 o
   5   8  13        0.04       -0.64      0.84 o
   6   8  13        0.44        0.06      0.83 o
   7   8  13        0.94        0.53      1.05 o
   8   8  13        5.37        6.52      1.10 o
   4   9  13        2.97        3.76      1.91 o
   5   9  13        0.10        0.87      1.51 o
   6   9  13        2.28        5.10      1.25 o
  -2  -5  14        8.74       10.17      1.60 o
  -1  -5  14        0.78        0.88      0.93 o
   0  -5  14        2.97        3.34      0.96 o
   1  -5  14        2.22        3.57      1.24 o
   2  -5  14        0.39       -0.05      0.92 o
  -3  -4  14        0.06       -0.32      1.38 o
  -2  -4  14        7.20       10.21      1.57 o
  -1  -4  14        4.15        3.38      1.60 o
   0  -4  14        4.33        4.31      0.94 o
   1  -4  14        0.24        0.23      1.04 o
   2  -4  14        4.10        2.48      1.31 o
   3  -4  14        3.56        1.01      1.10 o
  -3  -3  14        0.57        1.39      1.01 o
  -2  -3  14       13.00       13.64      1.70 o
  -1  -3  14       25.75       24.82      2.07 o
   0  -3  14        0.15        1.20      1.58 o
   1  -3  14       22.48       32.06      4.60 o
   2  -3  14       32.22       28.92      2.12 o
   3  -3  14        1.20        1.20      1.28 o
   4  -3  14        2.73        3.76      1.69 o
   5  -3  14        1.98        2.65      0.99 o
  -4  -2  14        8.36       10.80      1.67 o
  -3  -2  14       10.29        9.57      1.59 o
  -2  -2  14        3.36        3.04      1.04 o
  -1  -2  14        5.06        4.70      1.47 o
   0  -2  14        5.15        6.67      1.24 o
   1  -2  14        3.33        5.36      1.15 o
   2  -2  14       34.37       39.83      2.30 o
   3  -2  14       22.77       25.16      2.79 o
   4  -2  14        6.06        7.28      1.23 o
   5  -2  14        7.67        5.09      1.19 o
  -4  -1  14        7.28        5.67      3.34 o
  -3  -1  14        1.58        2.14      1.64 o
  -2  -1  14        5.58        5.63      1.23 o
  -1  -1  14        6.51        3.90      1.08 o
   0  -1  14        7.91        8.88      1.37 o
   1  -1  14        8.40        9.33      1.34 o
   2  -1  14       37.59       39.96      2.85 o
   3  -1  14        5.38        5.80      1.28 o
   4  -1  14       18.42       19.91      1.71 o
   5  -1  14       22.02       24.59      1.54 o
   6  -1  14       18.28       17.21      1.57 o
  -3   0  14       13.05       18.37      1.89 o
  -2   0  14        5.48        5.99      1.76 o
  -1   0  14       13.39       10.04      1.44 o
   0   0  14       18.94       15.63      1.62 o
   1   0  14        0.09        0.09      0.68 o
   2   0  14        0.83        1.48      0.78 o
   3   0  14        2.63        2.38      0.89 o
   4   0  14        5.60        6.50      0.98 o
   5   0  14        0.49        1.40      1.07 o
   6   0  14        2.17        3.08      0.92 o
   7   0  14        0.13        0.23      0.69 o
  -3   1  14        0.06        0.31      0.89 o
  -2   1  14       18.25       23.01      2.01 o
  -1   1  14        1.79        2.05      0.93 o
   0   1  14        2.47        1.64      1.60 o
   1   1  14        0.01        0.90      0.73 o
   2   1  14       11.00       15.17      1.24 o
   3   1  14        2.21        2.11      0.74 o
   4   1  14        0.37        0.57      0.60 o
   5   1  14        3.17        2.40      0.75 o
   6   1  14       19.81       19.43      1.56 o
   7   1  14        7.82        9.05      1.13 o
  -3   2  14        0.15        1.62      0.96 o
  -2   2  14        7.66        9.69      2.11 o
  -1   2  14        8.36        5.13      1.60 o
   0   2  14        0.12        2.17      0.87 o
   1   2  14        0.00        0.29      0.71 o
   2   2  14       13.68       12.81      1.91 o
   3   2  14        2.30        1.01      0.63 o
   4   2  14        9.34       10.25      1.09 o
   5   2  14        9.52        7.91      1.00 o
   6   2  14        1.08        2.99      0.83 o
   7   2  14        0.29        0.43      0.65 o
   8   2  14        1.15        1.16      1.08 o
  -2   3  14       19.05       26.50      3.39 o
  -1   3  14        1.51        2.99      1.02 o
   0   3  14       11.56       10.41      1.44 o
   1   3  14        8.90        7.44      1.23 o
   2   3  14        4.43        3.10      1.70 o
   3   3  14        0.29        0.51      0.63 o
   4   3  14        0.27        0.62      0.60 o
   5   3  14        3.85        3.30      0.82 o
   6   3  14        1.86        1.14      0.64 o
   7   3  14        4.64        5.14      0.98 o
   8   3  14        2.23        0.64      1.01 o
  -2   4  14       23.03       28.24      3.56 o
  -1   4  14        0.05        0.18      1.40 o
   0   4  14       18.26       19.32      1.83 o
   1   4  14        6.59        7.42      1.29 o
   2   4  14        4.87        7.17      1.19 o
   3   4  14        3.39        4.37      0.92 o
   4   4  14       25.80       26.81      1.63 o
   5   4  14       38.07       39.07      1.84 o
   6   4  14        4.26        2.97      0.80 o
   7   4  14        5.40        7.41      1.06 o
   8   4  14       12.12       14.14      1.91 o
  -1   5  14       39.78       51.27      2.91 o
   0   5  14       17.03       21.38      2.24 o
   1   5  14        2.63        3.01      1.34 o
   2   5  14       28.72       34.32      4.66 o
   3   5  14       28.04       26.05      1.86 o
   4   5  14        9.43       11.95      1.52 o
   5   5  14        3.08        3.26      0.86 o
   6   5  14        0.06        1.09      0.76 o
   7   5  14        0.87        1.32      1.02 o
   8   5  14        4.58        5.94      1.30 o
   0   6  14       15.49       16.61      1.94 o
   1   6  14       11.94       13.83      2.40 o
   2   6  14       23.74       28.13      2.17 o
   3   6  14       22.85       23.63      1.92 o
   4   6  14       20.71       21.55      1.98 o
   5   6  14       30.57       27.72      1.75 o
   6   6  14       32.78       38.43      2.26 o
   7   6  14       12.62       15.47      1.46 o
   8   6  14        1.37        2.71      0.80 o
   1   7  14       14.15       15.60      4.20 o
   2   7  14        0.64        1.55      0.91 o
   3   7  14       47.43       48.12      4.15 o
   4   7  14       43.84       37.55      3.63 o
   5   7  14       10.42       10.06      1.54 o
   6   7  14        2.53        4.03      1.16 o
   7   7  14        1.55        1.44      0.91 o
   3   8  14        6.78        7.57      2.33 o
   4   8  14        1.77        0.38      1.61 o
   5   8  14        4.56        3.88      1.46 o
   6   8  14        0.55       -0.19      0.86 o
  -1  -4  15        0.10        1.16      1.63 o
   0  -4  15        0.29        0.27      1.84 o
   1  -4  15        0.19        0.88      1.00 o
   2  -4  15        2.06        1.41      1.51 o
  -2  -3  15        0.13        0.94      0.94 o
  -1  -3  15        0.52        0.36      0.94 o
   0  -3  15        1.52        2.25      1.05 o
   1  -3  15        1.72        2.41      1.01 o
   2  -3  15       14.83       16.43      3.00 o
   3  -3  15       29.73       24.69      3.02 o
  -2  -2  15        3.07        6.18      2.57 o
  -1  -2  15        4.16        5.17      2.19 o
   0  -2  15        3.87        7.03      1.32 o
   1  -2  15        4.15        2.85      1.07 o
   2  -2  15        8.38        9.41      1.43 o
   3  -2  15       25.30       29.14      3.12 o
   4  -2  15        4.01        6.14      1.81 o
   5  -2  15        0.84        0.82      1.27 o
  -2  -1  15        1.52       -0.09      1.04 o
  -1  -1  15        2.22        1.26      2.05 o
   0  -1  15        0.17        0.95      0.88 o
   1  -1  15        2.27        5.86      1.17 o
   2  -1  15        0.44        1.00      1.19 o
   3  -1  15        1.73        2.84      1.30 o
   4  -1  15        4.79        5.29      1.17 o
   5  -1  15        3.66        3.15      1.04 o
  -2   0  15        0.25        0.69      0.90 o
  -1   0  15        0.36        1.32      0.87 o
   0   0  15        5.45        8.19      2.46 o
   1   0  15        1.23        1.84      0.89 o
   2   0  15       14.46       15.52      1.63 o
   3   0  15       29.78       28.38      3.01 o
   4   0  15        6.95        5.68      1.12 o
   5   0  15        2.51        1.21      0.89 o
   6   0  15        2.15        4.44      1.18 o
  -2   1  15       54.15       62.04      3.21 o
  -1   1  15        5.03        5.75      1.28 o
   0   1  15        3.09        5.29      2.01 o
   1   1  15        5.02        6.64      1.21 o
   2   1  15        2.25        3.13      1.32 o
   3   1  15        1.43        1.80      0.85 o
   4   1  15       12.72       11.15      1.46 o
   5   1  15        1.00       -0.22      0.73 o
   6   1  15        0.58        0.83      0.76 o
   7   1  15        0.05        0.88      0.74 o
  -2   2  15       36.44       36.14      3.84 o
  -1   2  15        4.09        7.78      1.43 o
   0   2  15       21.99       19.56      3.41 o
   1   2  15       17.70       16.49      1.74 o
   2   2  15        5.41        4.21      1.53 o
   3   2  15        3.98        3.34      1.16 o
   4   2  15        0.02       -0.69      0.69 o
   5   2  15        2.47        1.90      0.93 o
   6   2  15        6.92        7.32      1.64 o
   7   2  15        0.85        0.91      0.75 o
  -1   3  15       29.73       39.75      4.44 o
   0   3  15       42.85       45.73      2.98 o
   1   3  15        0.00        0.84      0.86 o
   2   3  15       16.14       20.26      1.81 o
   3   3  15        0.33       -0.93      1.64 o
   4   3  15       10.07       10.09      1.42 o
   5   3  15        0.03       -0.24      0.59 o
   6   3  15        6.19        7.48      1.21 o
   7   3  15        1.45        1.45      0.76 o
  -1   4  15       34.27       35.98      2.62 o
   0   4  15       41.40       50.27      2.80 o
   1   4  15        3.69        4.85      1.48 o
   2   4  15       84.73       86.99      3.52 o
   3   4  15        9.02        9.57      2.17 o
   4   4  15        0.74        0.18      0.85 o
   5   4  15        5.76        6.75      1.05 o
   6   4  15        3.50        4.80      1.11 o
   7   4  15        0.32        1.10      0.73 o
   0   5  15        1.50        2.49      1.09 o
   1   5  15       14.37       15.89      1.77 o
   2   5  15       27.46       27.97      3.14 o
   3   5  15        0.79       -0.30      1.22 o
   4   5  15        5.24        5.05      1.44 o
   5   5  15        3.60        3.94      1.09 o
   6   5  15        4.67        5.53      2.48 o
   7   5  15        2.01        3.40      0.94 o
   1   6  15       15.54       17.95      1.93 o
   2   6  15        0.27        0.90      1.05 o
   3   6  15       40.30       48.73      4.16 o
   4   6  15       39.37       41.28      3.72 o
   5   6  15        5.73        6.03      1.28 o
   6   6  15        0.08       -0.02      0.81 o
   7   6  15        0.13        0.24      0.76 o
   3   7  15        4.58        5.82      1.95 o
   4   7  15       21.21       22.00      3.08 o
   5   7  15        0.87        0.28      0.98 o
   6   7  15        5.03        6.12      1.44 o
  -1  -2  16        0.30        0.11      1.46 o
   0  -2  16       16.53       19.21      2.02 o
   1  -2  16       14.98       18.02      1.97 o
   2  -2  16        0.02        2.48      1.78 o
   3  -2  16        5.58        8.94      2.27 o
  -1  -1  16        2.05        1.81      1.07 o
   0  -1  16        0.49       -0.53      0.84 o
   1  -1  16        3.01        8.17      1.99 o
   2  -1  16        4.00        4.14      1.06 o
   3  -1  16       36.84       43.94      3.68 o
   4  -1  16       16.26       18.84      2.73 o
  -1   0  16        1.09        0.63      1.51 o
   0   0  16        5.17        5.60      1.35 o
   1   0  16        0.04        0.25      0.82 o
   2   0  16        6.30        8.05      1.38 o
   3   0  16        1.52        2.31      1.54 o
   4   0  16        2.36        2.27      1.52 o
   5   0  16        4.11        3.25      1.77 o
  -1   1  16        1.53        4.59      1.32 o
   0   1  16        0.45       -0.51      1.26 o
   1   1  16        0.02        1.37      0.85 o
   2   1  16        3.34        1.33      0.88 o
   3   1  16        1.72        1.63      1.36 o
   4   1  16        7.64        7.13      1.89 o
   5   1  16       10.34       11.14      1.51 o
   6   1  16        9.29       12.18      1.46 o
  -1   2  16       21.07       23.39      2.28 o
   0   2  16       11.35        9.27      1.59 o
   1   2  16        0.61        1.66      1.09 o
   2   2  16        0.10        1.06      0.87 o
   3   2  16        0.00       -0.46      1.11 o
   4   2  16       14.11       17.35      1.79 o
   5   2  16       31.13       41.14      2.42 o
   6   2  16        5.30        4.27      1.48 o
   0   3  16        5.46        7.17      1.54 o
   1   3  16        2.21        3.67      1.13 o
   2   3  16        1.30        0.07      0.83 o
   3   3  16        1.18        0.84      1.36 o
   4   3  16        0.05        0.36      1.31 o
   5   3  16        1.03        1.91      0.98 o
   6   3  16        4.16        3.21      1.01 o
   1   4  16        3.28        2.87      1.07 o
   2   4  16        7.05        9.53      1.87 o
   3   4  16        0.46       -0.50      1.44 o
   4   4  16        3.23       -0.64      1.36 o
   5   4  16        4.69        4.34      1.71 o
   6   4  16       30.55       36.33      4.14 o
   2   5  16       16.93       19.38      2.48 o
   3   5  16        0.33        2.28      1.71 o
   4   5  16        1.09        3.11      1.64 o
   5   5  16        2.98        1.87      1.18 o
   6   5  16        7.31        8.70      1.97 o
   3   6  16       14.75       19.87      3.02 o
   4   6  16       36.32       32.27      3.57 o
   5   6  16        2.22        2.53      1.62 o
   1   0  17        5.66        5.60      1.35 o
   2   0  17        0.45        0.43      0.89 o
   3   0  17        4.01        3.83      1.56 o
   1   1  17        2.85        2.73      1.37 o
   2   1  17       13.30       12.70      1.92 o
   3   1  17        2.37        4.14      1.78 o
   4   1  17        4.53        8.22      2.08 o
   1   2  17        0.23        1.10      2.32 o
   2   2  17       14.24       17.64      1.91 o
   3   2  17        2.44        1.98      1.64 o
   4   2  17        0.23        1.26      1.35 o
   2   3  17       10.30       11.84      1.63 o
   3   3  17        6.75        5.17      1.93 o
   4   3  17        6.73        5.35      2.06 o
   5   3  17        1.57        4.49      1.64 o
   3   4  17        2.89        3.77      1.69 o
   4   4  17        4.94        3.67      1.76 o
 
